# Supplementary material for: Revealing Metabolic Perturbation Following Heavy Methamphetamine Abuse by Human Hair Metabolomics and Network Analysis
Source: Int J Mol Sci. 2020 Aug 21;21(17):6041. doi: 10.3390/ijms21176041 (PMC7503996; doi:10.3390/ijms21176041)
Supplement: Supplementary file 1 [file ijms-21-06041-s001.zip]

Archive with 3 entries (3 files):
- Supplementary material_1.xlsx
- Supplementary material_2.xlsx
- Supplementary material_3.xlsx
