# Supplementary material for: Revealing Metabolic Perturbation Following Heavy Methamphetamine Abuse by Human Hair Metabolomics and Network Analysis
Source: Int J Mol Sci. 2020 Aug 21;21(17):6041. doi: 10.3390/ijms21176041 (PMC7503996; doi:10.3390/ijms21176041)
Supplement: Supplementary file 1 [file ijms-21-06041-s001.zip › Supplementary material_1.xlsx]

## Sheet: Targeted
Metabolite	AUC
PC aa C365	1
PC ae C365	1
lysoPC a C181	0.983333
PC aa C385	0.941667
lysoPC a C160	0.933333
lysoPC a C170	0.908333
PC ae C401	0.908333
Carnitine	0.9
PC aa C366	0.9
Decadienylcarnitine	0.891667
PC ae C380	0.883333
PC aa C341	0.875
PC ae C360	0.875
PC ae C383	0.875
SM C160	0.875
Octadecanoylcarnitine	0.866667
PC aa C403	0.866667
PC ae C381	0.866667
PC ae C382	0.866667
Methionine	0.858333
PC aa C362	0.85
PC ae C341	0.85
SM C241	0.85
PC ae C361	0.841667
PC ae C402	0.841667
PC ae C340	0.833333
PC ae C423	0.833333
PC aa C404	0.825
Valerylcarnitine	0.816667
Arginine	0.816667
PC ae C422	0.816667
SM OH C221	0.816667
SM C261	0.816667
PC aa C383	0.808333
PC aa C321	0.8

## Sheet: Untargeted_positive
Compound	AUC
118.078	1
149.12	1
150.088	1
208.13	1
277.239	1
281.271	1
283.287	1
311.318	1
335.318	1
358.232	1
452.159	1
90.0471	1
252.155	0.991667
253.153	0.991667
299.282	0.991667
327.31	0.991667
385.391	0.991667
398.141	0.991667
421.17	0.991667
536.3	0.991667
938.589	0.991667
222.09	0.983333
255.256	0.983333
309.303	0.983333
353.329	0.983333
366.128	0.983333
458.955	0.983333
580.326	0.983333
206.151	0.975
223.12	0.975
596.321	0.975
145.085	0.966667
148.016	0.966667
176.047	0.966667
279.255	0.966667
353.329	0.966667
359.315	0.966667
509.441	0.966667
318.277	0.958333
363.236	0.958333
453.339	0.958333
1193.81	0.95
192.081	0.95
199.229	0.95
223.121	0.95
285.303	0.95
337.334	0.95
341.214	0.95
351.312	0.95
453.276	0.95
455.396	0.95
459.283	0.95
469.938	0.95
585.827	0.95
630.354	0.95
636.299	0.95
653.326	0.95
112.064	0.941667
1198.77	0.941667
227.224	0.941667
274.25	0.941667
291.276	0.941667
346.308	0.941667
607.476	0.941667
612.353	0.941667
707.481	0.941667
751.507	0.941667
105.079	0.933333
156.068	0.933333
329.328	0.933333
353.277	0.933333
358.306	0.933333
360.289	0.933333
381.134	0.933333
454.928	0.933333
455.263	0.933333
464.242	0.933333
608.341	0.933333
621.391	0.933333
629.853	0.933333
677.471	0.933333
820.589	0.933333
193.112	0.925
194.114	0.925
224.084	0.925
287.246	0.925
422.268	0.925
422.77	0.925
467.953	0.925
513.32	0.925
516.824	0.925
518.972	0.925
586.328	0.925
607.84	0.925
732.537	0.925
776.562	0.925
162.118	0.916667
302.281	0.916667
335.304	0.916667
385.246	0.916667
428.311	0.916667
467.356	0.916667
473.295	0.916667
502.647	0.916667
533.337	0.916667
533.646	0.916667
535.584	0.916667
577.365	0.916667
605.36	0.916667
688.509	0.916667
864.616	0.916667
952.667	0.916667
177.116	0.908333
281.272	0.908333
365.365	0.908333
375.312	0.908333
440.253	0.908333
442.263	0.908333
448.247	0.908333
464.277	0.908333
468.286	0.908333
503.313	0.908333
511.982	0.908333
574.204	0.908333
721.498	0.908333
193.089	0.9
238.141	0.9
376.224	0.9
379.135	0.9
398.74	0.9
467.952	0.9
487.971	0.9
488.305	0.9
512.48	0.9
517.99	0.9
520.29	0.9
525.476	0.9
528.306	0.9
567.291	0.9
613.87	0.9
619.429	0.9
635.381	0.9
641.472	0.9
908.641	0.9
996.693	0.9
399.335	0.891667
450.355	0.891667
482.962	0.891667
484.28	0.891667
498.955	0.891667
504.296	0.891667
527.491	0.891667
541.801	0.891667
563.814	0.891667
600.03	0.891667
627.376	0.891667
276.121	0.891667
424.745	0.891667
489.311	0.891667
575.402	0.891667
765.523	0.891667
809.551	0.891667
113.06	0.883333
315.277	0.883333
362.303	0.883333
377.314	0.883333
388.727	0.883333
398.238	0.883333
402.376	0.883333
434.361	0.883333
445.285	0.883333
497.303	0.883333
514.406	0.883333
515.293	0.883333
525.826	0.883333
529.506	0.883333
538.407	0.883333
559.319	0.883333
560.369	0.883333
591.858	0.883333
603.344	0.883333
604.415	0.883333
622.5	0.883333
647.37	0.883333
649.388	0.883333
683.555	0.883333
735.423	0.883333
1012.69	0.875
1056.71	0.875
339.349	0.875
406.33	0.875
420.753	0.875
497.972	0.875
512.647	0.875
539.528	0.875
542.302	0.875
547.839	0.875
548.323	0.875
555.523	0.875
569.344	0.875
613.369	0.875
620.716	0.875
684.373	0.875
691.396	0.875
727.581	0.875
771.607	0.875
815.634	0.875
897.601	0.875
1095.79	0.866667
143.098	0.866667
158.069	0.866667
259.214	0.866667
266.149	0.866667
350.192	0.866667
378.241	0.866667
378.742	0.866667
389.725	0.866667
399.125	0.866667
420.252	0.866667
425.246	0.866667
448.193	0.866667
473.961	0.866667
475.761	0.866667
484.304	0.866667
486.289	0.866667
497.774	0.866667
502.301	0.866667
503.302	0.866667
517.31	0.866667
517.656	0.866667
535.332	0.866667
539.339	0.866667
578.475	0.866667
629.716	0.866667
657.394	0.866667
728.4	0.866667
853.576	0.866667
963.714	0.866667
168.068	0.858333
311.318	0.858333
317.187	0.858333
328.18	0.858333
356.228	0.858333
370.229	0.858333
414.25	0.858333
607.377	0.858333
836.585	0.858333
880.612	0.858333
968.664	0.858333
327.199	0.858333
476.263	0.858333
517.324	0.858333
539.323	0.858333
605.362	0.858333
605.864	0.858333
634.724	0.858333
649.734	0.858333
678.413	0.858333
1007.73	0.85
1051.77	0.85
1100.74	0.85
266.149	0.85
335.317	0.85
339.201	0.85
453.945	0.85
494.382	0.85
503.312	0.85
517.321	0.85
524.576	0.85
526.654	0.85
532.663	0.85
539.824	0.85
545.507	0.85
547.006	0.85
561.336	0.85
593.837	0.85
605.707	0.85
612.33	0.85
613.878	0.85
615.85	0.85
627.877	0.85
630.05	0.85
635.882	0.85
639.529	0.85
651.403	0.85
651.867	0.85
657.894	0.85
792.556	0.85
906.554	0.85
1019.77	0.841667
1084.74	0.841667
162.117	0.841667
334.214	0.841667
348.216	0.841667
391.36	0.841667
399.125	0.841667
406.329	0.841667
467.949	0.841667
517.811	0.841667
525.315	0.841667
525.325	0.841667
556.673	0.841667
583.348	0.841667
600.699	0.841667
611.87	0.841667
635.391	0.841667
649.387	0.841667
649.388	0.841667
699.548	0.841667
717.575	0.841667
919.682	0.841667
947.711	0.841667
985.652	0.841667
182.091	0.833333
301.298	0.833333
428.29	0.833333
442.26	0.833333
473.285	0.833333
473.785	0.833333
481.298	0.833333
498.276	0.833333
527.322	0.833333
532.331	0.833333
532.339	0.833333
546.336	0.833333
546.672	0.833333
549.811	0.833333
551.477	0.833333
556.508	0.833333
557.344	0.833333
559.516	0.833333
569.852	0.833333
583.353	0.833333
584.335	0.833333
586.025	0.833333
595.502	0.833333
597.69	0.833333
603.543	0.833333
606.04	0.833333
620.483	0.833333
662.447	0.833333
664.074	0.833333
689.594	0.833333
701.419	0.833333
799.637	0.833333
991.737	0.833333
154.039	0.825
210.101	0.825
250.154	0.825
282.166	0.825
283.287	0.825
299.193	0.825
351.312	0.825
420.215	0.825
479.793	0.825
490.423	0.825
495.798	0.825
519.788	0.825
528.331	0.825
531.997	0.825
547.338	0.825
562.014	0.825
566.439	0.825
568.351	0.825
576.475	0.825
590.698	0.825
614.706	0.825
620.049	0.825
801.581	0.825
862.529	0.825
903.685	0.825
907.056	0.825
924.635	0.825
131.072	0.816667
131.08	0.816667
180.057	0.816667
225.943	0.816667
229.088	0.816667
295.287	0.816667
391.74	0.816667
392.3	0.816667
398.351	0.816667
429.278	0.816667
432.142	0.816667
457.78	0.816667
480.275	0.816667
511.978	0.816667
573.533	0.816667
613.377	0.816667
615.04	0.816667
635.891	0.816667
649.89	0.816667
649.89	0.816667
755.609	0.816667
757.556	0.816667
818.503	0.816667
859.658	0.816667
863.039	0.816667
252.12	0.808333
266.164	0.808333
361.215	0.808333
400.255	0.808333
400.755	0.808333
410.14	0.808333
419.395	0.808333
426.265	0.808333
472.318	0.808333
485.295	0.808333
494.963	0.808333
510.298	0.808333
517.074	0.808333
522.414	0.808333
570.69	0.808333
571.824	0.808333
578.92	0.808333
612.365	0.808333
660.479	0.808333
665.595	0.808333
679.473	0.808333
796.497	0.808333
827.384	0.808333
1035.76	0.8
138.043	0.8
392.239	0.8
407.263	0.8
435.767	0.8
436.266	0.8
446.397	0.8
481.29	0.8
483.805	0.8
495.297	0.8
507.449	0.8
534.399	0.8
547.331	0.8
556.907	0.8
561.348	0.8
571.014	0.8
571.517	0.8
576.338	0.8
585.69	0.8
599.457	0.8
644.389	0.8
655.522	0.8
663.575	0.8
707.505	0.8
743.575	0.8
748.53	0.8
755.444	0.8
819.005	0.8
875.655	0.8
884.541	0.8

## Sheet: Untargeted_negative
Compound	AUC
1212.76	1
282.15	1
367.142	1
401.072	1
538.281	1
561.452	1
563.451	1
954.586	1
1003.78	0.991667
1214.76	0.991667
282.15	0.991667
504.412	0.991667
952.582	0.991667
145.053	0.983333
370.181	0.983333
408.176	0.983333
575.467	0.983333
581.282	0.983333
602.486	0.983333
244.167	0.975
558.46	0.975
626.524	0.975
294.183	0.966667
380.187	0.966667
382.182	0.966667
383.185	0.966667
403.171	0.966667
468.291	0.966667
494.265	0.966667
531.442	0.966667
577.483	0.966667
582.305	0.966667
589.483	0.966667
616.502	0.966667
240.136	0.958333
319.077	0.958333
321.075	0.958333
384.197	0.958333
468.291	0.958333
557.457	0.958333
584.477	0.958333
604.502	0.958333
672.273	0.958333
699.294	0.958333
122.037	0.95
242.187	0.95
288.229	0.95
298.252	0.95
339.276	0.95
359.108	0.95
389.051	0.95
391.048	0.95
393.044	0.95
421.031	0.95
477.394	0.95
551.258	0.95
579.482	0.95
588.471	0.95
588.471	0.95
612.509	0.95
310.286	0.941667
352.136	0.941667
387.056	0.941667
617.506	0.941667
113.993	0.933333
242.188	0.933333
244.204	0.933333
347.108	0.933333
382.206	0.933333
410.213	0.933333
412.228	0.933333
555.489	0.933333
614.524	0.933333
672.528	0.933333
694.216	0.933333
724.603	0.933333
345.093	0.925
358.271	0.925
368.166	0.925
437.26	0.925
542.184	0.925
618.517	0.925
644.534	0.925
667.46	0.925
194.094	0.916667
371.048	0.916667
373.045	0.916667
440.259	0.916667
498.158	0.916667
593.496	0.916667
603.492	0.916667
605.101	0.916667
607.098	0.916667
623.472	0.916667
139.027	0.908333
240.075	0.908333
288.23	0.908333
361.019	0.908333
559.076	0.908333
561.073	0.908333
603.102	0.908333
611.398	0.908333
663.443	0.908333
238.124	0.9
251.151	0.9
303.974	0.9
319.987	0.9
333.093	0.9
354.18	0.9
355.308	0.9
356.166	0.9
363.016	0.9
375.122	0.9
411.089	0.9
457.264	0.9
466.274	0.9
602.488	0.9
647.435	0.9
657.892	0.9
95.9884	0.9
282.256	0.891667
326.118	0.891667
365.014	0.891667
387.14	0.891667
398.212	0.891667
447.111	0.891667
238.13	0.891667
240.126	0.891667
425.135	0.891667
454.134	0.891667
586.211	0.891667
256.24	0.883333
312.302	0.883333
370.181	0.883333
389.156	0.883333
398.234	0.883333
447.383	0.883333
595.403	0.883333
270.256	0.875
284.272	0.875
410.107	0.875
442.26	0.875
473.082	0.875
521.917	0.875
563.069	0.875
585.496	0.875
589.904	0.875
266.154	0.866667
328.134	0.866667
350.249	0.866667
413.087	0.866667
532.311	0.866667
533.455	0.866667
534.31	0.866667
547.436	0.866667
571.481	0.866667
574.455	0.866667
622.363	0.866667
680.268	0.866667
97.9677	0.866667
180.078	0.858333
323.101	0.858333
366.08	0.858333
607.477	0.858333
653.484	0.858333
752.44	0.858333
97.9676	0.858333
1190.76	0.858333
173.03	0.858333
254.465	0.858333
257.067	0.858333
432.188	0.858333
453.93	0.858333
641.49	0.858333
916.605	0.858333
1174.77	0.85
230.152	0.85
242.188	0.85
268.24	0.85
294.142	0.85
354.189	0.85
399.084	0.85
430.202	0.85
443.366	0.85
486.287	0.85
494.469	0.85
519.035	0.85
591.492	0.85
653.52	0.85
667.609	0.85
708.397	0.85
1187.16	0.841667
1215.19	0.841667
1319.23	0.841667
133.93	0.841667
385.942	0.841667
471.023	0.841667
486.279	0.841667
501.291	0.841667
515.049	0.841667
517.048	0.841667
647.128	0.841667
669.515	0.841667
272.235	0.833333
280.24	0.833333
356.208	0.833333
373.116	0.833333
500.179	0.833333
539.34	0.833333
605.477	0.833333
658.269	0.833333
838.662	0.833333
1275.21	0.825
226.229	0.825
258.219	0.825
334.228	0.825
387.036	0.825
389.032	0.825
391.03	0.825
457.224	0.825
473.021	0.825
600.506	0.825
601.528	0.825
605.478	0.825
615.543	0.825
620.368	0.825
713.239	0.825
836.411	0.825
248.144	0.816667
394.111	0.816667
411.113	0.816667
444.355	0.816667
455.029	0.816667
456.994	0.816667
475.019	0.816667
484.267	0.816667
590.486	0.816667
614.242	0.816667
914.59	0.816667
342.2	0.808333
351.133	0.808333
377.037	0.808333
380.166	0.808333
447.076	0.808333
570.485	0.808333
599.511	0.808333
630.238	0.808333
645.517	0.808333
651.465	0.808333
317.955	0.8
352.155	0.8
375.039	0.8
480.29	0.8
553.307	0.8
566.453	0.8
567.373	0.8
583.365	0.8
595.512	0.8
