# Supplementary material for: Revealing Metabolic Perturbation Following Heavy Methamphetamine Abuse by Human Hair Metabolomics and Network Analysis
Source: Int J Mol Sci. 2020 Aug 21;21(17):6041. doi: 10.3390/ijms21176041 (PMC7503996; doi:10.3390/ijms21176041)
Supplement: Supplementary file 1 [file ijms-21-06041-s001.zip › Supplementary material_2.xlsx]

## Sheet: 003-09_result_AllMatched_Met
mode	input m/z	RT	formula	FC	p-value	HMDB-ID	Metabolite-Name	formula
positive	90.0471	6.365	C3H7NO2	+ND	9.2325e-13	HMDB0031219	Ethyl carbamate	C3H7NO2
positive	90.0471	6.365	C3H7NO2	+ND	9.2325e-13	HMDB0001310	D-Alanine	C3H7NO2
positive	90.0471	6.365	C3H7NO2	+ND	9.2325e-13	HMDB0000056	Beta-Alanine	C3H7NO2
positive	90.0471	6.365	C3H7NO2	+ND	9.2325e-13	HMDB0000271	Sarcosine	C3H7NO2
positive	90.0471	6.365	C3H7NO2	+ND	9.2325e-13	HMDB0000161	L-Alanine	C3H7NO2
positive	112.064	0.853	C6H9NO	-3.38716	1.81452e-06	HMDB0037837	2-Ethyl-4-methyloxazole	C6H9NO
positive	112.064	0.853	C6H9NO	-3.38716	1.81452e-06	HMDB0037838	4-Ethyl-2-methyloxazole	C6H9NO
positive	112.064	0.853	C6H9NO	-3.38716	1.81452e-06	HMDB0031163	N-Acetyl-2,3-dihydro-1H-pyrrole	C6H9NO
positive	112.064	0.853	C6H9NO	-3.38716	1.81452e-06	HMDB0039584	5-Imino-2-methyl-1-cyclopenten-1-ol	C6H9NO
positive	112.064	0.853	C6H9NO	-3.38716	1.81452e-06	HMDB0040148	Trimethyloxazole	C6H9NO
positive	112.064	0.853	C6H9NO	-3.38716	1.81452e-06	HMDB0031308	5-Acetyl-3,4-dihydro-2H-pyrrole	C6H9NO
positive	112.064	0.853	C6H9NO	-3.38716	1.81452e-06	HMDB0037863	5-Ethyl-4-methyloxazole	C6H9NO
positive	112.064	0.853	C6H9NO	-3.38716	1.81452e-06	HMDB0037858	2-Ethyl-5-methyloxazole	C6H9NO
positive	112.064	0.853	C6H9NO	-3.38716	1.81452e-06	HMDB0037859	5-Ethyl-2-methyloxazole	C6H9NO
positive	113.06	0.887	C6H8O2	-2.90689	2.88668e-05	HMDB0033569	Syoyualdehyde	C6H8O2
positive	113.06	0.887	C6H8O2	-2.90689	2.88668e-05	HMDB0031759	(E)-4-Oxo-2-hexen-1-al	C6H8O2
positive	113.06	0.887	C6H8O2	-2.90689	2.88668e-05	HMDB0031543	3-Methyl-1,2-cyclopentanedione	C6H8O2
positive	113.06	0.887	C6H8O2	-2.90689	2.88668e-05	HMDB0039778	xi-3,5-Dimethyl-2(5H)-furanone	C6H8O2
positive	113.06	0.887	C6H8O2	-2.90689	2.88668e-05	HMDB0031344	1,2-Cyclohexanedione	C6H8O2
positive	113.06	0.887	C6H8O2	-2.90689	2.88668e-05	HMDB0034247	2-(Methoxymethyl)furan	C6H8O2
positive	113.06	0.887	C6H8O2	-2.90689	2.88668e-05	HMDB0040260	5,5-Dimethyl-2(5H)-furanone	C6H8O2
positive	113.06	0.887	C6H8O2	-2.90689	2.88668e-05	HMDB0029581	(2E,4E)-2,4-Hexadienoic acid	C6H8O2
positive	113.06	0.887	C6H8O2	-2.90689	2.88668e-05	HMDB0032233	2,5-Dimethyl-3(2H)-furanone	C6H8O2
positive	113.06	0.887	C6H8O2	-2.90689	2.88668e-05	HMDB0001164	trans-1,2-Dihydrobenzene-1,2-diol	C6H8O2
positive	118.078	6.357	C5H11NO2	+ND	1.25015e-12	HMDB0013716	Norvaline	C5H11NO2
positive	118.078	6.357	C5H11NO2	+ND	1.25015e-12	HMDB0000043	Betaine	C5H11NO2
positive	118.078	6.357	C5H11NO2	+ND	1.25015e-12	HMDB0003355	5-Aminopentanoic acid	C5H11NO2
positive	118.078	6.357	C5H11NO2	+ND	1.25015e-12	HMDB0000883	L-Valine	C5H11NO2
positive	118.078	6.357	C5H11NO2	+ND	1.25015e-12	HMDB0002141	N-Methyl-a-aminoisobutyric acid	C5H11NO2
positive	131.08	1.46	C7H14S	7.64326	0.00144463	HMDB0031537	3-Methylcyclohexanethiol	C7H14S
positive	131.08	1.46	C5H10N2O2	7.64326	0.00144463	HMDB0029396	L-cis-3-Amino-2-pyrrolidinecarboxylic acid	C5H10N2O2
positive	131.08	1.46	C5H10N2O2	7.64326	0.00144463	HMDB0030405	D-1-Amino-2-pyrrolidinecarboxylic acid	C5H10N2O2
positive	138.043	1.42	C7H7NO2	-1.47	0.00883755	HMDB0001538	3-Pyridylacetic acid	C7H7NO2
positive	138.043	1.42	C7H7NO2	-1.47	0.00883755	HMDB0000875	Trigonelline	C7H7NO2
positive	138.043	1.42	C7H7NO2	-1.47	0.00883755	HMDB0001392	p-Aminobenzoic acid	C7H7NO2
positive	138.043	1.42	C7H7NO2	-1.47	0.00883755	HMDB0029806	Methyl nicotinate	C7H7NO2
positive	143.098	0.918	C8H14O2	-1.87996	2.23509e-05	HMDB0036212	2-Methylpropyl (2E)-butenoate	C8H14O2
positive	143.098	0.918	C8H14O2	-1.87996	2.23509e-05	HMDB0031352	Cyclohexyl acetate	C8H14O2
positive	143.098	0.918	C8H14O2	-1.87996	2.23509e-05	HMDB0031343	Methyl cyclohexanecarboxylate	C8H14O2
positive	143.098	0.918	C8H14O2	-1.87996	2.23509e-05	HMDB0038036	2-Propenyl 3-methylbutanoate	C8H14O2
positive	143.098	0.918	C8H14O2	-1.87996	2.23509e-05	HMDB0039793	(E)-4-Octenoic acid	C8H14O2
positive	143.098	0.918	C8H14O2	-1.87996	2.23509e-05	HMDB0038310	xi-Tetrahydro-6-propyl-2H-pyran-2-one	C8H14O2
positive	143.098	0.918	C8H14O2	-1.87996	2.23509e-05	HMDB0036236	2-Methylallyl butyrate	C8H14O2
positive	143.098	0.918	C8H14O2	-1.87996	2.23509e-05	HMDB0031293	2,3-Octanedione	C8H14O2
positive	143.098	0.918	C8H14O2	-1.87996	2.23509e-05	HMDB0032278	Ethyl trans-2-methyl-2-pentenoate	C8H14O2
positive	143.098	0.918	C8H14O2	-1.87996	2.23509e-05	HMDB0039872	Methyl 2-heptenoate	C8H14O2
positive	143.098	0.918	C8H14O2	-1.87996	2.23509e-05	HMDB0037624	Isopropyl tiglate	C8H14O2
positive	143.098	0.918	C8H14O2	-1.87996	2.23509e-05	HMDB0031403	Cyclohexaneacetic acid	C8H14O2
positive	143.098	0.918	C8H14O2	-1.87996	2.23509e-05	HMDB0040215	cis-3-Hexenyl acetate	C8H14O2
positive	143.098	0.918	C8H14O2	-1.87996	2.23509e-05	HMDB0029761	Ethyl (짹)-2-methyl-4-pentenoate	C8H14O2
positive	143.098	0.918	C8H14O2	-1.87996	2.23509e-05	HMDB0013904	(3E)-2-Propylpent-3-enoic acid	C8H14O2
positive	143.098	0.918	C8H14O2	-1.87996	2.23509e-05	HMDB0032207	cis-5-Octenoic acid	C8H14O2
positive	143.098	0.918	C8H14O2	-1.87996	2.23509e-05	HMDB0032268	Ethyl 2E-hexenoate	C8H14O2
positive	143.098	0.918	C8H14O2	-1.87996	2.23509e-05	HMDB0032267	Ethyl 5-hexenoate	C8H14O2
positive	143.098	0.918	C8H14O2	-1.87996	2.23509e-05	HMDB0013897	4-ene-Valproic acid	C8H14O2
positive	143.098	0.918	C8H14O2	-1.87996	2.23509e-05	HMDB0000392	2-Octenoic acid	C8H14O2
positive	143.098	0.918	C8H14O2	-1.87996	2.23509e-05	HMDB0035422	4-Butyl-gamma-butyrolactone	C8H14O2
positive	143.098	0.918	C8H14O2	-1.87996	2.23509e-05	HMDB0032533	trans-3-Hexenyl acetate	C8H14O2
positive	143.098	0.918	C8H14O2	-1.87996	2.23509e-05	HMDB0001568	trans-2-Octenoic acid	C8H14O2
positive	143.098	0.918	C8H14O2	-1.87996	2.23509e-05	HMDB0032266	Ethyl (E)-3-hexenoate	C8H14O2
positive	143.098	0.918	C8H14O2	-1.87996	2.23509e-05	HMDB0040212	2-Hexenyl acetate	C8H14O2
positive	143.098	0.918	C8H14O2	-1.87996	2.23509e-05	HMDB0037622	Ethyl 2-methyl-3-pentenoate	C8H14O2
positive	143.098	0.918	C8H14O2	-1.87996	2.23509e-05	HMDB0013903	(3Z)-2-Propylpent-3-enoic acid	C8H14O2
positive	143.098	0.918	C8H14O2	-1.87996	2.23509e-05	HMDB0037630	xi-Tetrahydro-3-propyl-2H-pyran-2-one	C8H14O2
positive	143.098	0.918	C8H14O2	-1.87996	2.23509e-05	HMDB0032164	Allyl valerate	C8H14O2
positive	143.098	0.918	C8H14O2	-1.87996	2.23509e-05	HMDB0013902	2-ene-Valproic acid	C8H14O2
positive	145.085	1.269	C7H12O3	3.25801	1.12793e-07	HMDB0001988	4-Hydroxycyclohexylcarboxylic acid	C7H12O3
positive	145.085	1.269	C7H12O3	3.25801	1.12793e-07	HMDB0036594	Botryodiplodin	C7H12O3
positive	145.085	1.269	C7H12O3	3.25801	1.12793e-07	HMDB0037114	Methyl (R)-3-methyl-2-oxopentanoate	C7H12O3
positive	145.085	1.269	C7H12O3	3.25801	1.12793e-07	HMDB0031176	Tetrahydrofurfuryl acetate	C7H12O3
positive	145.085	1.269	C7H12O3	3.25801	1.12793e-07	HMDB0040433	Ethyl levulinate	C7H12O3
positive	148.016	35.072	C5H9NS2	26.3202	5.20452e-08	HMDB0034370	Ibervirin	C5H9NS2
positive	150.088	2.384	C9H11NO	9.74453	1.4761e-08	HMDB0040051	5-Acetyl-2,3-dihydro-1H-pyrrolizine	C9H11NO
positive	150.088	2.384	C9H11NO	9.74453	1.4761e-08	HMDB0040043	3-(2-Furanylmethylene)pyrrolidine	C9H11NO
positive	150.088	2.384	C9H11NO	9.74453	1.4761e-08	HMDB0040029	2,3-Dihydro-5-methyl-1H-pyrrolizine-7-carboxaldehyde	C9H11NO
positive	150.088	2.384	C9H11NO	9.74453	1.4761e-08	HMDB0030175	Venoterpine	C9H11NO
positive	150.088	2.384	C9H11NO	9.74453	1.4761e-08	HMDB0040016	2-(2-Furanyl)-3,4,5,6-tetrahydropyridine	C9H11NO
positive	150.088	2.384	C9H11NO	9.74453	1.4761e-08	HMDB0040050	3,4-Dihydro-5-(5-methyl-2-furanyl)-2H-pyrrole	C9H11NO
positive	150.088	2.384	C9H11NO	9.74453	1.4761e-08	HMDB0040047	2,3-Dihydro-6-methyl-1H-pyrrolizine-5-carboxaldehyde	C9H11NO
positive	150.088	2.384	C9H11NO	9.74453	1.4761e-08	HMDB0039662	2,3,6,7-Tetrahydrocyclopent[b]azepin-8(1H)-one	C9H11NO
positive	154.039	36.971	C7H7NO3	-1.53696	0.00198764	HMDB0001476	3-Hydroxyanthranilic acid	C7H7NO3
positive	156.068	6.831	C8H13NS	+ND	1.02114e-07	HMDB0040075	2,5-Diethyl-4-methylthiazole	C8H13NS
positive	156.068	6.831	C8H13NS	+ND	1.02114e-07	HMDB0040104	2-Ethyl-4-propylthiazole	C8H13NS
positive	156.068	6.831	C8H13NS	+ND	1.02114e-07	HMDB0040072	2,5-Dimethyl-4-propylthiazole	C8H13NS
positive	156.068	6.831	C6H9N3O2	+ND	1.02114e-07	HMDB0034267	L-2-Amino-3-(1-pyrazolyl)propanoic acid	C6H9N3O2
positive	156.068	6.831	C8H13NS	+ND	1.02114e-07	HMDB0040071	2,4-Dimethyl-5-propylthiazole	C8H13NS
positive	156.068	6.831	C8H13NS	+ND	1.02114e-07	HMDB0040064	4-Ethyl-5-propylthiazole	C8H13NS
positive	156.068	6.831	C8H13NS	+ND	1.02114e-07	HMDB0040103	4-Butyl-2-methylthiazole	C8H13NS
positive	156.068	6.831	C8H13NS	+ND	1.02114e-07	HMDB0040063	4-Butyl-5-methylthiazole	C8H13NS
positive	156.068	6.831	C8H13NS	+ND	1.02114e-07	HMDB0040074	4,5-Dimethyl-2-(1-methylethyl)thiazole	C8H13NS
positive	156.068	6.831	C8H13NS	+ND	1.02114e-07	HMDB0038434	7-Isothiocyanato-1-heptene	C8H13NS
positive	156.068	6.831	C11H9N	+ND	1.02114e-07	HMDB0033123	4-Phenylpyridine	C11H9N
positive	156.068	6.831	C8H13NS	+ND	1.02114e-07	HMDB0040035	2-Pentylthiazole	C8H13NS
positive	156.068	6.831	C8H13NS	+ND	1.02114e-07	HMDB0040105	4-Ethyl-2-propylthiazole	C8H13NS
positive	156.068	6.831	C8H13NS	+ND	1.02114e-07	HMDB0040073	4,5-Dimethyl-2-propylthiazole	C8H13NS
positive	156.068	6.831	C6H9N3O2	+ND	1.02114e-07	HMDB0000177	L-Histidine	C6H9N3O2
positive	156.068	6.831	C8H13NS	+ND	1.02114e-07	HMDB0040102	2-Butyl-4-methylthiazole	C8H13NS
positive	158.069	0.849	C7H11NO3	-2.6614	7.49125e-05	HMDB0000459	3-Methylcrotonylglycine	C7H11NO3
positive	158.069	0.849	C7H11NO3	-2.6614	7.49125e-05	HMDB0000959	Tiglylglycine	C7H11NO3
positive	162.117	0.912	C10H13N2	4.24501	0.00100837	HMDB0001010	Nicotine imine	C10H13N2
positive	162.117	0.912	C11H15N	4.24501	0.00100837	HMDB0029708	5,6,7,8-Tetrahydro-2,4-dimethylquinoline	C11H15N
positive	162.118	1.459	C10H13N2	5.14933	3.16658e-05	HMDB0001010	Nicotine imine	C10H13N2
positive	162.118	1.459	C11H15N	5.14933	3.16658e-05	HMDB0029708	5,6,7,8-Tetrahydro-2,4-dimethylquinoline	C11H15N
positive	168.068	12.146	C8H9NO3	4.17	0.0133722	HMDB0001545	Pyridoxal	C8H9NO3
positive	168.068	12.146	C8H9NO3	4.17	0.0133722	HMDB0034887	3alpha,4,5,7alpha-Tetrahydro-5-hydroxy-1H-isoindole-1,3(2H)-dione	C8H9NO3
positive	168.068	12.146	C8H9NO3	4.17	0.0133722	HMDB0004290	Isopyridoxal	C8H9NO3
positive	168.068	12.146	C7H9N3O2	4.17	0.0133722	HMDB0029873	(S)-Spinacine	C7H9N3O2
positive	168.068	12.146	C8H9NO3	4.17	0.0133722	HMDB0034889	3alpha,4,7,7alpha-Tetrahydro-4-hydroxy-1H-isoindole-1,3(2H)-dione	C8H9NO3
positive	176.047	35.072	C6H9NO5	25.3414	4.50818e-08	HMDB0003470	N-Formyl-L-glutamic acid	C6H9NO5
positive	176.047	35.072	C6H9NO5	25.3414	4.50818e-08	HMDB0000812	N-Acetyl-L-aspartic acid	C6H9NO5
positive	176.047	35.072	C7H13NS2	25.3414	4.50818e-08	HMDB0031577	Berteroin	C7H13NS2
positive	176.047	35.072	C6H9NO5	25.3414	4.50818e-08	HMDB0039163	D-N-(Carboxyacetyl)alanine	C6H9NO5
positive	177.116	0.96	C12H16O	-1.6767	8.32717e-06	HMDB0036171	3-(4-Isopropylphenyl)propanal	C12H16O
positive	177.116	0.96	C12H16O	-1.6767	8.32717e-06	HMDB0034177	(S)-4-(4-Methylphenyl)-2-pentanone	C12H16O
positive	177.116	0.96	C12H16O	-1.6767	8.32717e-06	HMDB0031569	4-Methyl-1-phenyl-2-pentanone	C12H16O
positive	177.116	0.96	C12H16O	-1.6767	8.32717e-06	HMDB0036021	Rhubafuran	C12H16O
positive	180.057	32.24	C9H9NO3	-1.20602	0.000437129	HMDB0032398	Methyl n-formylanthranilate	C9H9NO3
positive	180.057	32.24	C6H13NO3S	-1.20602	0.000437129	HMDB0031340	Cyclamic acid	C6H13NO3S
positive	180.057	32.24	C9H9NO3	-1.20602	0.000437129	HMDB0032595	1-(4-Methoxyphenyl)-2-nitroethylene	C9H9NO3
positive	180.057	32.24	C9H9NO3	-1.20602	0.000437129	HMDB0012884	Adrenochrome	C9H9NO3
positive	180.057	32.24	C9H9NO3	-1.20602	0.000437129	HMDB0000992	3-Succinoylpyridine	C9H9NO3
positive	180.057	32.24	C6H13NO3S	-1.20602	0.000437129	HMDB0029442	(R)C(R)S-S-Propylcysteine sulfoxide	C6H13NO3S
positive	180.057	32.24	C9H9NO3	-1.20602	0.000437129	HMDB0000714	Hippuric acid	C9H9NO3
positive	182.091	5.197	C7H11N5O	2.45767	0.000222423	HMDB0002249	6-Methyltetrahydropterin	C7H11N5O
positive	192.081	32.261	C7H13NO5	-1.52804	6.48933e-07	HMDB0031346	Calystegine C1	C7H13NO5
positive	192.081	32.261	C11H13NS	-1.52804	6.48933e-07	HMDB0038443	1-Isothiocyanato-4-phenylbutane	C11H13NS
positive	192.081	32.261	C6H13N3O4	-1.52804	6.48933e-07	HMDB0029384	4-Hydroxycitrulline	C6H13N3O4
positive	192.081	32.261	C11H13NS	-1.52804	6.48933e-07	HMDB0040031	2-Butylbenzothiazole	C11H13NS
positive	192.081	32.261	C8H17NS2	-1.52804	6.48933e-07	HMDB0040333	Dihydro-4,6-dimethyl-2-(1-methylethyl)-4H-1,3,5-dithiazine	C8H17NS2
positive	192.081	32.261	C8H17NS2	-1.52804	6.48933e-07	HMDB0040332	Dihydro-6-isopropyl-2,4-dimethyl-4H-1,3,5-dithiazine	C8H17NS2
positive	193.089	32.26	C10H12N2O2	-1.36477	9.46837e-06	HMDB0001324	N-Hydroxymethylnorcotinine	C10H12N2O2
positive	193.089	32.26	C10H12N2O2	-1.36477	9.46837e-06	HMDB0001004	Oxoamide	C10H12N2O2
positive	193.089	32.26	C10H12N2O2	-1.36477	9.46837e-06	HMDB0001390	Hydroxycotinine	C10H12N2O2
positive	193.089	32.26	C10H12N2O2	-1.36477	9.46837e-06	HMDB0001427	5-Hydroxycotinine	C10H12N2O2
positive	193.089	32.26	C10H12N2O2	-1.36477	9.46837e-06	HMDB0001411	Cotinine N-oxide	C10H12N2O2
positive	194.114	4.523	C11H15NO2	5.19939	1.94105e-06	HMDB0003892	(S)-N-Methylsalsolinol	C11H15NO2
positive	194.114	4.523	C11H15NO2	5.19939	1.94105e-06	HMDB0035072	2-Methylpropyl 2-aminobenzoate	C11H15NO2
positive	194.114	4.523	C11H15NO2	5.19939	1.94105e-06	HMDB0031797	2-Isopropylphenyl methylcarbamate	C11H15NO2
positive	194.114	4.523	C11H15NO2	5.19939	1.94105e-06	HMDB0012484	(R)-1,2-dimethyl-5,6-dihydroxy-tetrahydroisoquinoline	C11H15NO2
positive	194.114	4.523	C11H15NO2	5.19939	1.94105e-06	HMDB0037698	Ethyl N-ethylanthranilate	C11H15NO2
positive	194.114	4.523	C11H15NO2	5.19939	1.94105e-06	HMDB0003626	(R)-N-Methylsalsolinol	C11H15NO2
positive	194.114	4.523	C11H15NO2	5.19939	1.94105e-06	HMDB0036906	Butyl 2-aminobenzoate	C11H15NO2
positive	194.114	4.523	C11H15NO2	5.19939	1.94105e-06	HMDB0012469	(-)-Salsoline	C11H15NO2
positive	199.229	34.963	C14H30	7.08666	7.00389e-07	HMDB0040376	2,4-Dimethyldodecane	C14H30
positive	206.151	20.774	C9H21N2O3	3.66427	2.99016e-05	HMDB0001422	3-Hydroxy-N6,N6,N6-trimethyl-L-lysine	C9H21N2O3
positive	208.13	8.605	C12H17NO2	+ND	9.07082e-11	HMDB0037697	Isobutyl N-methylanthranilate	C12H17NO2
positive	208.13	8.605	C12H17NO2	+ND	9.07082e-11	HMDB0039939	Synephrine acetonide	C12H17NO2
positive	208.13	8.605	C12H17NO2	+ND	9.07082e-11	HMDB0040010	1-(2,3-Dihydro-6,7-dimethyl-1H-pyrrolizin-5-yl)-2-hydroxy-1-propanone	C12H17NO2
positive	208.13	8.605	C12H17NO2	+ND	9.07082e-11	HMDB0029370	O-Methylcorypalline	C12H17NO2
positive	208.13	8.605	C11H17N3O	+ND	9.07082e-11	HMDB0030354	Arenaine	C11H17N3O
positive	222.09	35.073	C8H15NO6	14.1252	4.06171e-08	HMDB0000853	N-Acetyl-b-D-galactosamine	C8H15NO6
positive	222.09	35.073	C8H15NO6	14.1252	4.06171e-08	HMDB0000215	N-Acetyl-D-glucosamine	C8H15NO6
positive	222.09	35.073	C8H15NO6	14.1252	4.06171e-08	HMDB0001129	N-Acetylmannosamine	C8H15NO6
positive	222.09	35.073	C8H15NO6	14.1252	4.06171e-08	HMDB0000803	Beta-N-Acetylglucosamine	C8H15NO6
positive	222.09	35.073	C8H15NO6	14.1252	4.06171e-08	HMDB0038751	Avenic acid B	C8H15NO6
positive	222.09	35.073	C9H11N5O2	14.1252	4.06171e-08	HMDB0000389	2-Deoxysepiapterin	C9H11N5O2
positive	222.09	35.073	C8H15NO6	14.1252	4.06171e-08	HMDB0000212	N-Acetylgalactosamine	C8H15NO6
positive	223.12	2.201	C13H18O3	-1.7029	3.51854e-08	HMDB0036819	Dehydrovomifoliol	C13H18O3
positive	223.12	2.201	C13H18O3	-1.7029	3.51854e-08	HMDB0032121	Annuionone B	C13H18O3
positive	223.12	2.201	C9H18O6	-1.7029	3.51854e-08	HMDB0032705	Isopropyl beta-D-glucoside	C9H18O6
positive	223.12	2.201	C13H18O3	-1.7029	3.51854e-08	HMDB0038894	Isoamyl p-anisate	C13H18O3
positive	223.121	1.443	C13H18O3	-2.44057	1.17475e-07	HMDB0036819	Dehydrovomifoliol	C13H18O3
positive	223.121	1.443	C13H18O3	-2.44057	1.17475e-07	HMDB0032121	Annuionone B	C13H18O3
positive	223.121	1.443	C13H18O3	-2.44057	1.17475e-07	HMDB0038894	Isoamyl p-anisate	C13H18O3
positive	224.084	36.256	C11H13NO4	98.9426	2.91833e-05	HMDB0013068	Salsolinol 1-carboxylate	C11H13NO4
positive	224.084	36.256	C11H13NO4	98.9426	2.91833e-05	HMDB0000866	N-Acetyl-L-tyrosine	C11H13NO4
positive	227.224	38.22	C15H30O	-2.34409	9.43954e-07	HMDB0031078	Pentadecanal	C15H30O
positive	227.224	38.22	C15H30O	-2.34409	9.43954e-07	HMDB0031081	2-Pentadecanone	C15H30O
positive	229.088	33.318	C14H12O3	-1.35716	0.000608447	HMDB0034270	5,6-Dihydro-5-hydroxy-6-methyl-2H-pyran-2-one	C14H12O3
positive	229.088	33.318	C14H12O3	-1.35716	0.000608447	HMDB0032217	2,4-Difurfurylfuran	C14H12O3
positive	229.088	33.318	C14H12O3	-1.35716	0.000608447	HMDB0029818	Benzyl salicylate	C14H12O3
positive	229.088	33.318	C14H12O3	-1.35716	0.000608447	HMDB0034118	(Z)-Resveratrol	C14H12O3
positive	229.088	33.318	C14H12O3	-1.35716	0.000608447	HMDB0034257	Seselin	C14H12O3
positive	229.088	33.318	C14H12O3	-1.35716	0.000608447	HMDB0037667	o-Tolyl salicylate	C14H12O3
positive	229.088	33.318	C14H12O3	-1.35716	0.000608447	HMDB0003747	Resveratrol	C14H12O3
positive	255.256	39.287	C17H34O	-2.71644	1.02063e-08	HMDB0031039	Heptadecanal	C17H34O
positive	255.256	39.287	C17H34O	-2.71644	1.02063e-08	HMDB0031040	2-Heptadecanone	C17H34O
positive	259.214	34.663	C15H30O3	7.94152	1.16145e-05	HMDB0031061	10-Hydroxymyristic acid methyl ester	C15H30O3
positive	266.149	19.486	C18H19NO	4.30206	5.91072e-05	HMDB0014257	E-10-Hydroxydesmethylnortriptyline	C18H19NO
positive	266.149	19.486	C18H19NO	4.30206	5.91072e-05	HMDB0040785	Mukoenine A	C18H19NO
positive	266.149	19.486	C18H19NO	4.30206	5.91072e-05	HMDB0038838	Lansiumamide C	C18H19NO
positive	266.149	19.906	C18H19NO	4.36	0.000118456	HMDB0014257	E-10-Hydroxydesmethylnortriptyline	C18H19NO
positive	266.149	19.906	C18H19NO	4.36	0.000118456	HMDB0040785	Mukoenine A	C18H19NO
positive	266.149	19.906	C18H19NO	4.36	0.000118456	HMDB0038838	Lansiumamide C	C18H19NO
positive	276.121	30.751	C14H17N3O3	3.8314	3.58555e-05	HMDB0029076	Tryptophyl-Alanine	C14H17N3O3
positive	276.121	30.751	C15H17NO4	3.8314	3.58555e-05	HMDB0033345	(짹)-Ribaline	C15H17NO4
positive	276.121	30.751	C10H17N3O6	3.8314	3.58555e-05	HMDB0005766	Norophthalmic acid	C10H17N3O6
positive	276.121	30.751	C10H17N3O6	3.8314	3.58555e-05	HMDB0011738	Gamma-Glutamyl Glutamine	C10H17N3O6
positive	276.121	30.751	C14H17N3O3	3.8314	3.58555e-05	HMDB0013209	Alanyltryptophan	C14H17N3O3
positive	276.121	30.751	C14H17N3O3	3.8314	3.58555e-05	HMDB0028698	Alanyl-Tryptophan	C14H17N3O3
positive	276.121	30.751	C15H17NO4	3.8314	3.58555e-05	HMDB0041329	5-Amino-6-(4-hydroxy-2-butenoyl)-2,2-dimethyl-4-chromanone	C15H17NO4
positive	277.239	36.764	C19H32O	-3.40551	6.82534e-08	HMDB0005830	5a-Androstan-3b-ol	C19H32O
positive	279.255	38.903	C19H34O	-2.95677	7.96988e-08	HMDB0033609	2-Pentadecylfuran	C19H34O
positive	281.271	35.771	C19H36O	-2.74783	2.59629e-07	HMDB0034496	6,10,14-Trimethyl-2-methylenepentadecanal	C19H36O
positive	281.272	39.531	C19H36O	-2.08588	7.71688e-07	HMDB0034496	6,10,14-Trimethyl-2-methylenepentadecanal	C19H36O
positive	283.287	40.263	C19H38O	-1.4176	0.000166106	HMDB0001958	Pristanal	C19H38O
positive	283.287	39.811	C19H38O	+ND	9.45349e-06	HMDB0001958	Pristanal	C19H38O
positive	287.246	35.989	C17H34O3	6.75637	4.6111e-06	HMDB0031042	Avocadene	C17H34O3
positive	287.246	35.989	C14H30N4O2	6.75637	4.6111e-06	HMDB0002172	N1,N12-Diacetylspermine	C14H30N4O2
positive	295.287	36.99	C20H38O	-3.16247	4.53969e-05	HMDB0035654	Phytal	C20H38O
positive	299.193	10.491	C20H26O2	2.07289	0.00116394	HMDB0040644	Juvocimene 2	C20H26O2
positive	299.193	10.491	C20H26O2	2.07289	0.00116394	HMDB0012794	4-Oxoretinal	C20H26O2
positive	299.282	35.771	C19H38O2	-2.93799	2.63652e-08	HMDB0034154	Methyl stearate	C19H38O2
positive	299.282	35.771	C19H38O2	-2.93799	2.63652e-08	HMDB0000772	Nonadecanoic acid	C19H38O2
positive	299.282	35.771	C19H38O2	-2.93799	2.63652e-08	HMDB0035675	6-Hydroxy-4-nonadecanone	C19H38O2
positive	299.282	35.771	C19H38O2	-2.93799	2.63652e-08	HMDB0037397	xi-17-Methyloctadecanoic acid	C19H38O2
positive	299.282	35.771	C19H38O2	-2.93799	2.63652e-08	HMDB0035674	4-Hydroxy-6-nonadecanone	C19H38O2
positive	299.282	35.771	C19H38O2	-2.93799	2.63652e-08	HMDB0000795	Pristanic acid	C19H38O2
positive	299.282	35.771	C19H38O2	-2.93799	2.63652e-08	HMDB0038070	xi-16-Methyloctadecanoic acid	C19H38O2
positive	299.282	35.771	C19H38O2	-2.93799	2.63652e-08	HMDB0035474	Isopropyl hexadecanoate	C19H38O2
positive	317.187	27.299	C16H28O6	1.92953	0.000103195	HMDB0030418	D-Linalool 3-glucoside	C16H28O6
positive	317.187	27.299	C16H28O6	1.92953	0.000103195	HMDB0029346	Neryl glucoside	C16H28O6
positive	317.187	27.299	C16H28O6	1.92953	0.000103195	HMDB0040563	Perilloside C	C16H28O6
positive	317.187	27.299	C16H28O6	1.92953	0.000103195	HMDB0037147	5(6)-Butyl-1,4-dioxan-2-one	C16H28O6
positive	317.187	27.299	C16H28O6	1.92953	0.000103195	HMDB0029856	(S)-alpha-Terpinyl glucoside	C16H28O6
positive	327.199	36.72	C18H30O3S	-2.2175	0.000160641	HMDB0031031	2-Dodecylbenzenesulfonic acid	C18H30O3S
positive	327.31	36.517	C21H42O2	-2.93423	4.14863e-08	HMDB0035671	6-Hydroxy-4-heneicosanone	C21H42O2
positive	327.31	36.517	C21H42O2	-2.93423	4.14863e-08	HMDB0035669	8-Hydroxy-6-heneicosanone	C21H42O2
positive	327.31	36.517	C21H42O2	-2.93423	4.14863e-08	HMDB0002345	Heneicosanoic acid	C21H42O2
positive	327.31	36.517	C21H42O2	-2.93423	4.14863e-08	HMDB0031319	2,3,7,11,15-Pentamethylhexadecanoic acid	C21H42O2
positive	327.31	36.517	C21H42O2	-2.93423	4.14863e-08	HMDB0035668	6-Hydroxy-8-heneicosanone	C21H42O2
positive	327.31	36.517	C21H42O2	-2.93423	4.14863e-08	HMDB0035670	4-Hydroxy-6-heneicosanone	C21H42O2
positive	327.31	36.517	C21H42O2	-2.93423	4.14863e-08	HMDB0002337	Homophytanic acid	C21H42O2
positive	328.18	27.294	C20H25NO3	1.89533	9.15358e-05	HMDB0033447	Retrofractamide A	C20H25NO3
positive	328.18	27.294	C20H25NO3	1.89533	9.15358e-05	HMDB0030355	(+)-O-Methylarmepavine	C20H25NO3
positive	328.18	27.294	C20H25NO3	1.89533	9.15358e-05	HMDB0038645	(2E,8E)-Piperamide-C9:2	C20H25NO3
positive	328.18	27.294	C20H25NO3	1.89533	9.15358e-05	HMDB0041539	Simulansine	C20H25NO3
positive	329.328	36.671	C21H44O2	-2.66015	6.90952e-07	HMDB0041077	erythro-6,8-Heneicosanediol	C21H44O2
positive	329.328	36.671	C21H44O2	-2.66015	6.90952e-07	HMDB0031288	1,21-Heneicosanediol	C21H44O2
positive	334.214	27.296	C23H27NO	1.8862	7.6229e-05	HMDB0040992	Mahanimbinol	C23H27NO
positive	339.201	28.678	C19H30O5	1.81387	9.70574e-05	HMDB0040566	[6]-Gingerdiol 3-acetate	C19H30O5
positive	339.201	28.678	C19H30O5	1.81387	9.70574e-05	HMDB0038720	Dodecyl gallate	C19H30O5
positive	339.201	28.678	C21H26N2O2	1.81387	9.70574e-05	HMDB0030358	Aspidospermatine	C21H26N2O2
positive	339.201	28.678	C19H30O5	1.81387	9.70574e-05	HMDB0040567	[6]-Gingerdiol 5-acetate	C19H30O5
positive	341.214	37.19	C21H28N2O2	-4.07899	3.18385e-07	HMDB0030359	14,19-Dihydroaspidospermatine	C21H28N2O2
positive	346.308	39.046	C23H39NO	-1.94206	1.16145e-05	HMDB0032034	2,4,12-Octadecatrienoic acid piperidide	C23H39NO
positive	346.308	39.046	C23H39NO	-1.94206	1.16145e-05	HMDB0039954	Macamide B	C23H39NO
positive	350.192	28.677	C18H27N3O4	1.79645	6.3594e-05	HMDB0029225	Coutaric acid	C18H27N3O4
positive	353.329	39.843	C23H44O2	-3.28358	2.5411e-07	HMDB0035564	6,8-Tricosanedione	C23H44O2
positive	353.329	39.843	C23H44O2	-3.28358	2.5411e-07	HMDB0035565	4,6-Tricosanedione	C23H44O2
positive	353.329	39.979	C23H44O2	-3.02099	1.65927e-07	HMDB0035564	6,8-Tricosanedione	C23H44O2
positive	353.329	39.979	C23H44O2	-3.02099	1.65927e-07	HMDB0035565	4,6-Tricosanedione	C23H44O2
positive	358.232	36.221	C22H31NO3	+ND	4.70901e-10	HMDB0032718	Dihydroretrofractamide B	C22H31NO3
positive	359.315	41.267	C21H42O4	-1.7378	1.12231e-06	HMDB0011131	MG(18:0/0:0/0:0)	C21H42O4
positive	359.315	41.267	C21H42O4	-1.7378	1.12231e-06	HMDB0031075	Glycerol 1-octadecanoate	C21H42O4
positive	359.315	41.267	C21H42O4	-1.7378	1.12231e-06	HMDB0011535	MG(0:0/18:0/0:0)	C21H42O4
positive	365.365	42.285	C25H48O	-1.46354	8.41204e-05	HMDB0035154	(2Z,6E)-3,7,11,15,19-Pentamethyl-2,6-eicosadien-1-ol	C25H48O
positive	366.128	39.225	C14H23NO10	-4.04271	8.62939e-08	HMDB0002278	2-(acetylamino)-1,5-anhydro-2-deoxy-3-O-b-D-galactopyranosyl-D-arabino-Hex-1-enitol	C14H23NO10
positive	366.128	39.225	C17H21N2O7	-4.04271	8.62939e-08	HMDB0012492	1-(1,2,3,4,5-Pentahydroxypent-1-yl)-1,2,3,4-tetrahydro-beta-carboline-3-carboxylate	C17H21N2O7
positive	366.128	39.225	C14H23NO10	-4.04271	8.62939e-08	HMDB0002282	2-(acetylamino)-1,5-anhydro-2-deoxy-4-O-b-D-galactopyranosyl-D-arabino-Hex-1-enitol	C14H23NO10
positive	375.312	39.839	C25H42O2	-2.80217	4.61245e-06	HMDB0039866	5-(12-Nonadecenyl)-1,3-benzenediol	C25H42O2
positive	375.312	39.839	C25H42O2	-2.80217	4.61245e-06	HMDB0031677	5-(14-Nonadecenyl)-1,3-benzenediol	C25H42O2
positive	375.312	39.839	C25H42O2	-2.80217	4.61245e-06	HMDB0039865	5-(10-Nonadecenyl)-1,3-benzenediol	C25H42O2
positive	379.135	38.67	C19H22O8	-1.8492	2.92656e-05	HMDB0035037	Gibberellin A32	C19H22O8
positive	379.135	38.67	C19H22O8	-1.8492	2.92656e-05	HMDB0039137	2-(3,4-Dihydroxyphenylethyl)-6-epi-elenaiate	C19H22O8
positive	379.135	38.67	C12H26O13	-1.8492	2.92656e-05	HMDB0011739	Galactinol dihydrate	C12H26O13
positive	379.135	38.67	C19H22O8	-1.8492	2.92656e-05	HMDB0029304	3,4-DHPEA-EA	C19H22O8
positive	381.134	32.26	C22H20O6	-1.51633	6.79188e-07	HMDB0033883	3-O-Methylglycyrol	C22H20O6
positive	381.134	32.26	C22H20O6	-1.51633	6.79188e-07	HMDB0041236	2-(4-Hydroxyphenyl)-3,6-dimethoxy-8,8-dimethyl-4H,8H-benzo[1,2-b:3,4-b]dipyran-4-one	C22H20O6
positive	385.246	32.312	C23H32N2O3	16.63	0.00826929	HMDB0033523	(-)-Pyrifolidine	C23H32N2O3
positive	385.391	38.354	C25H52O2	-4.01218	6.11557e-09	HMDB0041075	erythro-6,8-Pentacosanediol	C25H52O2
positive	398.351	36.985	C24H47NO3	-2.71243	0.000150545	HMDB0013219	Behenoylglycine	C24H47NO3
positive	399.125	38.341	C18H18N6O3S	-2.61649	0.000304226	HMDB0032389	Methyl acrylate-divinylbenzene, completely hydrolyzed, copolymer	C18H18N6O3S
positive	399.125	38.341	C18H22O10	-2.61649	0.000304226	HMDB0041285	Picraquassioside A	C18H22O10
positive	399.125	38.341	C18H22O10	-2.61649	0.000304226	HMDB0030055	Taraxacoside	C18H22O10
positive	399.125	37.47	C18H18N6O3S	-3.7951	9.20737e-06	HMDB0032389	Methyl acrylate-divinylbenzene, completely hydrolyzed, copolymer	C18H18N6O3S
positive	399.125	37.47	C18H22O10	-3.7951	9.20737e-06	HMDB0041285	Picraquassioside A	C18H22O10
positive	399.125	37.47	C18H22O10	-3.7951	9.20737e-06	HMDB0030055	Taraxacoside	C18H22O10
positive	399.335	36.816	C26H42N2O	-2.06115	3.66245e-05	HMDB0040815	Nb-Palmitoyltryptamine	C26H42N2O
positive	407.263	32.546	C24H38O5	12.34	0.0237275	HMDB0000391	7-Ketodeoxycholic acid	C24H38O5
positive	407.263	32.546	C24H38O5	12.34	0.0237275	HMDB0035288	(6b,7b,13R)-6,7-Diacetoxy-8,14-labdadiene-13-ol	C24H38O5
positive	407.263	32.546	C24H38O5	12.34	0.0237275	HMDB0000400	3,7-Dihydroxy-12-oxocholanoic acid	C24H38O5
positive	407.263	32.546	C24H38O5	12.34	0.0237275	HMDB0000502	3-Oxocholic acid	C24H38O5
positive	407.263	32.546	C24H38O5	12.34	0.0237275	HMDB0033399	Annocherin A	C24H38O5
positive	420.252	30.959	C27H33NO3	6.87408	8.67357e-06	HMDB0038587	Hericerin	C27H33NO3
positive	420.252	30.959	C27H33NO3	6.87408	8.67357e-06	HMDB0037531	Dehydroxypaxilline	C27H33NO3
positive	421.17	38.755	C22H28O8	-8.05922	4.95097e-09	HMDB0035369	Citreoviridinol A1	C22H28O8
positive	421.17	38.755	C22H28O8	-8.05922	4.95097e-09	HMDB0034876	Castaneiolide	C22H28O8
positive	422.268	31.876	C27H35NO3	1.59921	1.51452e-05	HMDB0038568	PC-M6	C27H35NO3
positive	442.26	37.695	C23H39NO5S	-1.42036	2.09963e-05	HMDB0002355	Leukotriene E3	C23H39NO5S
positive	442.263	31.791	C23H39NO5S	7.86195	4.24848e-06	HMDB0002355	Leukotriene E3	C23H39NO5S
positive	445.285	22.719	C27H40O5	6.75744	0.000155439	HMDB0000969	1,25-Dihydroxyvitamin D3-26,23-lactone	C27H40O5
positive	453.339	39.821	C30H44O3	-4.76	0.0406522	HMDB0037065	3-Oxo-12,18-ursadien-28-oic acid	C30H44O3
positive	453.339	39.821	C30H44O3	-4.76	0.0406522	HMDB0035888	Tyromycic acid	C30H44O3
positive	455.263	33.273	C28H38O5	-1.22854	6.98355e-07	HMDB0030037	Euglobal VII	C28H38O5
positive	455.263	33.273	C28H38O5	-1.22854	6.98355e-07	HMDB0030020	Withanolide B	C28H38O5
positive	455.263	33.273	C28H38O5	-1.22854	6.98355e-07	HMDB0038705	Macrocarpal C	C28H38O5
positive	455.263	33.273	C28H38O5	-1.22854	6.98355e-07	HMDB0030035	Euglobal IVa	C28H38O5
positive	455.263	33.273	C28H38O5	-1.22854	6.98355e-07	HMDB0030038	Euglobal V	C28H38O5
positive	455.263	33.273	C28H38O5	-1.22854	6.98355e-07	HMDB0030166	Euglobal III	C28H38O5
positive	455.396	38.515	C30H50N2O	-3.68995	8.02373e-07	HMDB0040817	Nb-Arachidoyltryptamine	C30H50N2O
positive	467.356	40.212	C23H51N2O5P	-3.26249	7.63239e-07	HMDB0012082	LysoSM(d18:0)	C23H51N2O5P
positive	473.285	32.507	C28H40O6	-1.02	0.000199211	HMDB0038704	Macrocarpal B	C28H40O6
positive	473.285	32.507	C28H40O6	-1.02	0.000199211	HMDB0041586	Macrocarpal H	C28H40O6
positive	473.285	32.507	C28H40O6	-1.02	0.000199211	HMDB0033899	Ixocarpanolide	C28H40O6
positive	473.285	32.507	C28H40O6	-1.02	0.000199211	HMDB0037379	Vamonolide	C28H40O6
positive	473.285	32.507	C28H40O6	-1.02	0.000199211	HMDB0038734	Macrocarpal E	C28H40O6
positive	473.285	32.507	C28H40O6	-1.02	0.000199211	HMDB0038733	Macrocarpal D	C28H40O6
positive	476.263	32.508	C23H42NO7P	-1.04	9.98355e-05	HMDB0011478	LysoPE(0:0/18:3(6Z,9Z,12Z))	C23H42NO7P
positive	476.263	32.508	C23H42NO7P	-1.04	9.98355e-05	HMDB0011479	LysoPE(0:0/18:3(9Z,12Z,15Z))	C23H42NO7P
positive	476.263	32.508	C23H42NO7P	-1.04	9.98355e-05	HMDB0011509	LysoPE(18:3(9Z,12Z,15Z)/0:0)	C23H42NO7P
positive	476.263	32.508	C23H42NO7P	-1.04	9.98355e-05	HMDB0011508	LysoPE(18:3(6Z,9Z,12Z)/0:0)	C23H42NO7P
positive	480.275	32.62	C29H37NO5	-1.05	0.00400869	HMDB0038569	PC-M5	C29H37NO5
positive	495.297	32.648	C27H42O8	-1.02	0.00125792	HMDB0034617	(3b,4b,11b,14b)-11-Ethoxy-3,4-epoxy-14-hydroxy-12-cyathen-15-al 14-xyloside	C27H42O8
positive	497.303	33.416	C27H44O8	-1.1	2.04536e-05	HMDB0041331	(3b,16b,20R)-Pregn-5-ene-3,16,20-triol 3-glucoside	C27H44O8
positive	497.303	33.416	C27H44O8	-1.1	2.04536e-05	HMDB0010352	3-alpha,20-alpha-Dihydroxy-5-beta-pregNULLe 3-glucuronide	C27H44O8
positive	497.303	33.416	C22H40N8O5	-1.1	2.04536e-05	HMDB0005772	Postin	C22H40N8O5
positive	497.303	33.416	C27H44O8	-1.1	2.04536e-05	HMDB0010318	PregNULLediol-3-glucuronide	C27H44O8
positive	504.296	33.4	C25H46NO7P	-1.0504	7.81452e-05	HMDB0011484	LysoPE(0:0/20:3(11Z,14Z,17Z))	C25H46NO7P
positive	504.296	33.4	C25H46NO7P	-1.0504	7.81452e-05	HMDB0011515	LysoPE(20:3(5Z,8Z,11Z)/0:0)	C25H46NO7P
positive	504.296	33.4	C25H46NO7P	-1.0504	7.81452e-05	HMDB0011514	LysoPE(20:3(11Z,14Z,17Z)/0:0)	C25H46NO7P
positive	504.296	33.4	C25H46NO7P	-1.0504	7.81452e-05	HMDB0011485	LysoPE(0:0/20:3(5Z,8Z,11Z))	C25H46NO7P
positive	504.296	33.4	C25H46NO7P	-1.0504	7.81452e-05	HMDB0011516	LysoPE(20:3(8Z,11Z,14Z)/0:0)	C25H46NO7P
positive	504.296	33.4	C25H46NO7P	-1.0504	7.81452e-05	HMDB0011486	LysoPE(0:0/20:3(8Z,11Z,14Z))	C25H46NO7P
positive	510.298	31.876	C33H39N3O2	-1.70506	0.00177215	HMDB0037802	2-[4,6-Bis(2,4-dimethylphenyl)-1,3,5-triazin-2-yl]-5-(octyloxy)phenol	C33H39N3O2
positive	513.32	33.808	C31H44O6	-1.13435	6.79617e-05	HMDB0038189	Carindone	C31H44O6
positive	513.32	33.808	C31H44O6	-1.13435	6.79617e-05	HMDB0038745	Glyuranolide	C31H44O6
positive	515.293	20.312	C30H42O7	7.30027	1.09783e-05	HMDB0035381	Ganoderenic acid A	C30H42O7
positive	515.293	20.312	C30H42O7	7.30027	1.09783e-05	HMDB0036308	Ganoderic acid xi	C30H42O7
positive	515.293	20.312	C30H42O7	7.30027	1.09783e-05	HMDB0035709	Ganoderenic acid B	C30H42O7
positive	515.293	20.312	C30H42O7	7.30027	1.09783e-05	HMDB0039641	Ganoderic acid J	C30H42O7
positive	515.293	20.312	C30H42O7	7.30027	1.09783e-05	HMDB0039649	Ganoderic acid V1	C30H42O7
positive	515.293	20.312	C30H42O7	7.30027	1.09783e-05	HMDB0035627	Ganoderic acid C1	C30H42O7
positive	515.293	20.312	C30H42O7	7.30027	1.09783e-05	HMDB0036403	Ganosporelactone B	C30H42O7
positive	517.313	32.765	C30H44O7	-1.03	0.000272725	HMDB0034695	Cucurbitacin D	C30H44O7
positive	517.313	32.765	C30H44O7	-1.03	0.000272725	HMDB0034931	Ganoderic acid A	C30H44O7
positive	517.313	32.765	C30H44O7	-1.03	0.000272725	HMDB0035382	Ganoderenic acid C	C30H44O7
positive	517.313	32.765	C30H44O7	-1.03	0.000272725	HMDB0035719	Ganoderic acid B	C30H44O7
positive	517.313	32.765	C30H44O7	-1.03	0.000272725	HMDB0036307	Ganoderic acid epsilon	C30H44O7
positive	517.313	32.765	C30H44O7	-1.03	0.000272725	HMDB0036306	Ganoderic acid delta	C30H44O7
positive	520.293	32.765	C27H41N3O7	-1.13	2.16953e-05	HMDB0033617	Vignatic acid B	C27H41N3O7
positive	525.315	32.411	C23H40N8O6	3.27	0.0010247	HMDB0003577	VPGPR Enterostatin	C23H40N8O6
positive	527.322	33.5	C32H46O6	-1.07	0.000390833	HMDB0035386	(24E)-3alpha-Acetoxy-15alpha-hydroxy-23-oxo-7,9(11),24-lanostatrien-26-oic acid	C32H46O6
positive	527.322	33.5	C32H46O6	-1.07	0.000390833	HMDB0035387	(24E)-15alpha-Acetoxy-3alpha-hydroxy-23-oxo-7,9(11),24-lanostatrien-26-oic acid	C32H46O6
positive	528.306	33.5	C27H46NO7P	-1.13155	2.20544e-05	HMDB0011525	LysoPE(22:5(7Z,10Z,13Z,16Z,19Z)/0:0)	C27H46NO7P
positive	528.306	33.5	C27H46NO7P	-1.13155	2.20544e-05	HMDB0011494	LysoPE(0:0/22:5(4Z,7Z,10Z,13Z,16Z))	C27H46NO7P
positive	528.306	33.5	C27H46NO7P	-1.13155	2.20544e-05	HMDB0011495	LysoPE(0:0/22:5(7Z,10Z,13Z,16Z,19Z))	C27H46NO7P
positive	528.306	33.5	C27H46NO7P	-1.13155	2.20544e-05	HMDB0011524	LysoPE(22:5(4Z,7Z,10Z,13Z,16Z)/0:0)	C27H46NO7P
positive	539.528	42.941	C35H70O3	-1.52834	0.000254577	HMDB0041080	9-Hydroxytridecyl docosanoate	C35H70O3
positive	545.507	43.326	C40H64	-4.21939	3.49535e-05	HMDB0002181	Phytoene	C40H64
positive	545.507	43.326	C40H64	-4.21939	3.49535e-05	HMDB0039093	15-cis-Pytoene	C40H64
positive	559.319	22.247	C32H46O8	7.42776	7.80318e-06	HMDB0034927	Cucurbitacin B	C32H46O8
positive	561.336	32.952	C32H48O8	-1.02605	0.000119856	HMDB0034706	Cucurbitacin C	C32H48O8
positive	567.291	34.552	C34H38N4O4	-1.4411	1.0344e-05	HMDB0002379	Mesoporphyrin IX	C34H38N4O4
positive	567.291	34.552	C28H38N8O5	-1.4411	1.0344e-05	HMDB0030461	Hordatine A	C28H38N8O5
positive	569.344	32.618	C34H48O7	4.24411	0.000368892	HMDB0035388	(24E)-3alpha,15alpha-Diacetoxy-23-oxo-7,9(11),24-lanostatrien-26-oic acid	C34H48O7
positive	577.365	28.203	C33H52O8	17.9808	0.000263884	HMDB0029310	Collettiside I	C33H52O8
positive	583.353	33.03	C28H54O12	-1.01911	0.000106678	HMDB0032522	Stearyl monoglyceridyl citrate	C28H54O12
positive	603.344	24.042	C34H50O9	7.61885	7.02148e-06	HMDB0040671	Physapruin B	C34H50O9
positive	613.369	32.789	C36H52O8	3.82111	0.000240344	HMDB0035606	(24E)-3beta,15alpha,22S-Triacetoxylanosta-7,9(11),24-trien-26-oic acid	C36H52O8
positive	619.429	37.234	C40H58O5	12.0141	1.60791e-05	HMDB0029654	3,6-Epoxy-5,5,6,6-tetrahydro-b,b-carotene-3,5,5,6-tetrol	C40H58O5
positive	627.376	33.159	C33H54O11	-1.04026	2.58023e-05	HMDB0034091	Ponasteroside A	C33H54O11
positive	635.381	32.858	C39H54O7	3.79932	0.000201519	HMDB0029780	2alpha-Hydroxypyracrenic acid	C39H54O7
positive	635.381	32.858	C39H54O7	3.79932	0.000201519	HMDB0040667	3-trans-p-Coumaroylrotundic acid	C39H54O7
positive	635.391	33.723	C39H54O7	-1.07	8.34976e-05	HMDB0029780	2alpha-Hydroxypyracrenic acid	C39H54O7
positive	635.391	33.723	C39H54O7	-1.07	8.34976e-05	HMDB0040667	3-trans-p-Coumaroylrotundic acid	C39H54O7
positive	647.37	25.647	C36H54O10	7.70943	5.82461e-06	HMDB0034520	Gypsogenin 3-O-b-D-glucuronide	C36H54O10
positive	647.37	25.647	C36H54O10	7.70943	5.82461e-06	HMDB0037827	Monoglucuronylglycyrrhetinic acid	C36H54O10
positive	649.387	32.628	C36H56O10	3.07207	1.15446e-06	HMDB0037910	Tragopogonsaponin A	C36H56O10
positive	649.387	32.628	C36H56O10	3.07207	1.15446e-06	HMDB0041132	2a-Hydroxygypsogenin 3-O-b-D-glucoside	C36H56O10
positive	649.387	32.628	C36H56O10	3.07207	1.15446e-06	HMDB0034642	Phytolaccoside A	C36H56O10
positive	649.388	33.217	C36H56O10	-1.0193	4.68239e-05	HMDB0037910	Tragopogonsaponin A	C36H56O10
positive	649.388	33.217	C36H56O10	-1.0193	4.68239e-05	HMDB0041132	2a-Hydroxygypsogenin 3-O-b-D-glucoside	C36H56O10
positive	649.388	33.217	C36H56O10	-1.0193	4.68239e-05	HMDB0034642	Phytolaccoside A	C36H56O10
positive	649.388	32.628	C36H56O10	3.07147	1.15505e-06	HMDB0037910	Tragopogonsaponin A	C36H56O10
positive	649.388	32.628	C36H56O10	3.07147	1.15505e-06	HMDB0041132	2a-Hydroxygypsogenin 3-O-b-D-glucoside	C36H56O10
positive	649.388	32.628	C36H56O10	3.07147	1.15505e-06	HMDB0034642	Phytolaccoside A	C36H56O10
positive	651.403	27.293	C36H58O10	1.99729	6.52132e-05	HMDB0040941	Arjunolic acid 3-glucoside	C36H58O10
positive	651.403	27.293	C36H58O10	1.99729	6.52132e-05	HMDB0041040	Lucyoside N	C36H58O10
positive	651.403	27.293	C36H58O10	1.99729	6.52132e-05	HMDB0035607	Saponin H	C36H58O10
positive	655.522	39.593	C42H70O5	2.84542	0.00157627	HMDB0056317	DG(20:2n6/0:0/20:4n3)	C42H70O5
positive	655.522	39.593	C42H70O5	2.84542	0.00157627	HMDB0056292	DG(18:2n6/0:0/20:4n3)	C42H70O5
positive	655.522	39.593	C42H70O5	2.84542	0.00157627	HMDB0056311	DG(20:2n6/0:0/20:4n6)	C42H70O5
positive	655.522	39.593	C42H70O5	2.84542	0.00157627	HMDB0056286	DG(18:2n6/0:0/20:4n6)	C42H70O5
positive	665.595	41.896	C42H80O5	-4.09675	0.00113589	HMDB0007822	DG(24:1(15Z)/15:0/0:0)	C42H80O5
positive	665.595	41.896	C42H80O5	-4.09675	0.00113589	HMDB0007094	DG(15:0/24:1(15Z)/0:0)	C42H80O5
positive	665.595	41.896	C42H80O5	-4.09675	0.00113589	HMDB0055994	DG(15:0/0:0/24:1n9)	C42H80O5
positive	683.555	40.356	C44H74O5	3.15968	2.05861e-05	HMDB0056313	DG(20:2n6/0:0/22:4n6)	C44H74O5
positive	683.555	40.356	C44H74O5	3.15968	2.05861e-05	HMDB0056288	DG(18:2n6/0:0/22:4n6)	C44H74O5
positive	721.498	37.667	C38H73O10P	13.9844	6.4078e-06	HMDB0010585	PG(16:1(9Z)/16:0)	C38H73O10P
positive	721.498	37.667	C38H73O10P	13.9844	6.4078e-06	HMDB0010571	PG(16:0/16:1(9Z))	C38H73O10P
positive	732.537	40.302	C40H78NO8P	4.54528	1.59827e-06	HMDB0007872	PC(14:0/18:1(11Z))	C40H78NO8P
positive	732.537	40.302	C40H78NO8P	4.54528	1.59827e-06	HMDB0008001	PC(16:1(9Z)/16:0)	C40H78NO8P
positive	732.537	40.302	C40H78NO8P	4.54528	1.59827e-06	HMDB0007969	PC(16:0/16:1(9Z))	C40H78NO8P
positive	732.537	40.302	C40H78NO8P	4.54528	1.59827e-06	HMDB0008900	PE(15:0/20:1(11Z))	C40H78NO8P
positive	732.537	40.302	C40H78NO8P	4.54528	1.59827e-06	HMDB0007904	PC(14:1(9Z)/18:0)	C40H78NO8P
positive	732.537	40.302	C40H78NO8P	4.54528	1.59827e-06	HMDB0009252	PE(20:1(11Z)/15:0)	C40H78NO8P
positive	732.537	40.302	C40H78NO8P	4.54528	1.59827e-06	HMDB0010569	PE-NMe(16:0/18:1(9Z))	C40H78NO8P
positive	732.537	40.302	C40H78NO8P	4.54528	1.59827e-06	HMDB0008064	PC(18:1(11Z)/14:0)	C40H78NO8P
positive	732.537	40.302	C40H78NO8P	4.54528	1.59827e-06	HMDB0007873	PC(14:0/18:1(9Z))	C40H78NO8P
positive	732.537	40.302	C40H78NO8P	4.54528	1.59827e-06	HMDB0008097	PC(18:1(9Z)/14:0)	C40H78NO8P
positive	732.537	40.302	C40H78NO8P	4.54528	1.59827e-06	HMDB0008032	PC(18:0/14:1(9Z))	C40H78NO8P
positive	751.507	37.171	C46H70O8	16.36	5.38495e-06	HMDB0038064	1,28-Dicaffeoyloctacosanediol	C46H70O8
positive	751.507	37.171	C46H70O8	16.36	5.38495e-06	HMDB0030751	1,26-Hexacosanediol diferulate	C46H70O8
positive	755.609	40.842	C43H83N2O6P	6.53612	0.0036574	HMDB0013465	SM(d18:0/20:2(11Z,14Z))	C43H83N2O6P
positive	792.556	39.435	C45H78NO8P	4.03208	2.90093e-05	HMDB0009076	PE(18:1(9Z)/22:5(4Z,7Z,10Z,13Z,16Z))	C45H78NO8P
positive	792.556	39.435	C45H78NO8P	4.03208	2.90093e-05	HMDB0009077	PE(18:1(9Z)/22:5(7Z,10Z,13Z,16Z,19Z))	C45H78NO8P
positive	792.556	39.435	C45H78NO8P	4.03208	2.90093e-05	HMDB0009652	PE(22:5(7Z,10Z,13Z,16Z,19Z)/18:1(11Z))	C45H78NO8P
positive	792.556	39.435	C45H78NO8P	4.03208	2.90093e-05	HMDB0009332	PE(20:3(5Z,8Z,11Z)/20:3(8Z,11Z,14Z))	C45H78NO8P
positive	792.556	39.435	C45H78NO8P	4.03208	2.90093e-05	HMDB0009396	PE(20:4(5Z,8Z,11Z,14Z)/20:2(11Z,14Z))	C45H78NO8P
positive	792.556	39.435	C45H78NO8P	4.03208	2.90093e-05	HMDB0009558	PE(22:2(13Z,16Z)/18:4(6Z,9Z,12Z,15Z))	C45H78NO8P
positive	792.556	39.435	C45H78NO8P	4.03208	2.90093e-05	HMDB0009269	PE(20:1(11Z)/20:5(5Z,8Z,11Z,14Z,17Z))	C45H78NO8P
positive	792.556	39.435	C45H78NO8P	4.03208	2.90093e-05	HMDB0009043	PE(18:1(11Z)/22:5(4Z,7Z,10Z,13Z,16Z))	C45H78NO8P
positive	792.556	39.435	C45H78NO8P	4.03208	2.90093e-05	HMDB0009461	PE(20:5(5Z,8Z,11Z,14Z,17Z)/20:1(11Z))	C45H78NO8P
positive	792.556	39.435	C45H78NO8P	4.03208	2.90093e-05	HMDB0009364	PE(20:3(8Z,11Z,14Z)/20:3(5Z,8Z,11Z))	C45H78NO8P
positive	792.556	39.435	C45H78NO8P	4.03208	2.90093e-05	HMDB0009365	PE(20:3(8Z,11Z,14Z)/20:3(8Z,11Z,14Z))	C45H78NO8P
positive	792.556	39.435	C45H78NO8P	4.03208	2.90093e-05	HMDB0007958	PC(15:0/22:6(4Z,7Z,10Z,13Z,16Z,19Z))	C45H78NO8P
positive	792.556	39.435	C45H78NO8P	4.03208	2.90093e-05	HMDB0009331	PE(20:3(5Z,8Z,11Z)/20:3(5Z,8Z,11Z))	C45H78NO8P
positive	792.556	39.435	C45H78NO8P	4.03208	2.90093e-05	HMDB0009206	PE(18:4(6Z,9Z,12Z,15Z)/22:2(13Z,16Z))	C45H78NO8P
positive	792.556	39.435	C45H78NO8P	4.03208	2.90093e-05	HMDB0009653	PE(22:5(7Z,10Z,13Z,16Z,19Z)/18:1(9Z))	C45H78NO8P
positive	792.556	39.435	C45H78NO8P	4.03208	2.90093e-05	HMDB0009300	PE(20:2(11Z,14Z)/20:4(5Z,8Z,11Z,14Z))	C45H78NO8P
positive	792.556	39.435	C45H78NO8P	4.03208	2.90093e-05	HMDB0009684	PE(22:6(4Z,7Z,10Z,13Z,16Z,19Z)/18:0)	C45H78NO8P
positive	792.556	39.435	C45H78NO8P	4.03208	2.90093e-05	HMDB0008724	PC(22:6(4Z,7Z,10Z,13Z,16Z,19Z)/15:0)	C45H78NO8P
positive	792.556	39.435	C45H78NO8P	4.03208	2.90093e-05	HMDB0009301	PE(20:2(11Z,14Z)/20:4(8Z,11Z,14Z,17Z))	C45H78NO8P
positive	792.556	39.435	C45H78NO8P	4.03208	2.90093e-05	HMDB0009620	PE(22:5(4Z,7Z,10Z,13Z,16Z)/18:1(9Z))	C45H78NO8P
positive	792.556	39.435	C45H78NO8P	4.03208	2.90093e-05	HMDB0009588	PE(22:4(7Z,10Z,13Z,16Z)/18:2(9Z,12Z))	C45H78NO8P
positive	792.556	39.435	C45H78NO8P	4.03208	2.90093e-05	HMDB0009108	PE(18:2(9Z,12Z)/22:4(7Z,10Z,13Z,16Z))	C45H78NO8P
positive	792.556	39.435	C45H78NO8P	4.03208	2.90093e-05	HMDB0009619	PE(22:5(4Z,7Z,10Z,13Z,16Z)/18:1(11Z))	C45H78NO8P
positive	792.556	39.435	C45H78NO8P	4.03208	2.90093e-05	HMDB0009429	PE(20:4(8Z,11Z,14Z,17Z)/20:2(11Z,14Z))	C45H78NO8P
positive	792.556	39.435	C45H78NO8P	4.03208	2.90093e-05	HMDB0009012	PE(18:0/22:6(4Z,7Z,10Z,13Z,16Z,19Z))	C45H78NO8P
positive	792.556	39.435	C45H78NO8P	4.03208	2.90093e-05	HMDB0009044	PE(18:1(11Z)/22:5(7Z,10Z,13Z,16Z,19Z))	C45H78NO8P
positive	820.589	40.203	C44H86NO10P	4.58104	3.16436e-06	HMDB0010164	PS(18:0/20:0)	C44H86NO10P
positive	836.585	39.389	C44H85NO11S	3.42012	4.41794e-05	HMDB0012315	3-O-Sulfogalactosylceramide (d18:1/20:0)	C44H85NO11S
positive	864.616	40.152	C46H89NO11S	4.28618	7.24832e-06	HMDB0012316	3-O-Sulfogalactosylceramide (d18:1/22:0)	C46H89NO11S
positive	919.682	39.31	C61H90O6	2.67516	0.000156022	HMDB0055781	TG(20:5(5Z,8Z,11Z,14Z,17Z)/18:4(6Z,9Z,12Z,15Z)/20:5(5Z,8Z,11Z,14Z,17Z))	C61H90O6
positive	919.682	39.31	C61H90O6	2.67516	0.000156022	HMDB0055525	TG(18:4(6Z,9Z,12Z,15Z)/22:6(4Z,7Z,10Z,13Z,16Z,19Z)/18:4(6Z,9Z,12Z,15Z))	C61H90O6
positive	919.682	39.31	C61H90O6	2.67516	0.000156022	HMDB0055515	TG(18:4(6Z,9Z,12Z,15Z)/20:5(5Z,8Z,11Z,14Z,17Z)/20:5(5Z,8Z,11Z,14Z,17Z))	C61H90O6
positive	919.682	39.31	C61H90O6	2.67516	0.000156022	HMDB0055505	TG(18:4(6Z,9Z,12Z,15Z)/18:4(6Z,9Z,12Z,15Z)/22:6(4Z,7Z,10Z,13Z,16Z,19Z))	C61H90O6
positive	947.711	40.067	C63H94O6	3.47691	0.000124015	HMDB0053221	TG(18:3(6Z,9Z,12Z)/20:5(5Z,8Z,11Z,14Z,17Z)/22:6(4Z,7Z,10Z,13Z,16Z,19Z))	C63H94O6
positive	947.711	40.067	C63H94O6	3.47691	0.000124015	HMDB0055491	TG(18:4(6Z,9Z,12Z,15Z)/22:5(4Z,7Z,10Z,13Z,16Z)/20:5(5Z,8Z,11Z,14Z,17Z))	C63H94O6
positive	947.711	40.067	C63H94O6	3.47691	0.000124015	HMDB0055521	TG(18:4(6Z,9Z,12Z,15Z)/22:5(7Z,10Z,13Z,16Z,19Z)/20:5(5Z,8Z,11Z,14Z,17Z))	C63H94O6
positive	947.711	40.067	C63H94O6	3.47691	0.000124015	HMDB0055335	TG(18:3(9Z,12Z,15Z)/20:5(5Z,8Z,11Z,14Z,17Z)/22:6(4Z,7Z,10Z,13Z,16Z,19Z))	C63H94O6
positive	947.711	40.067	C63H94O6	3.47691	0.000124015	HMDB0054285	TG(20:4(5Z,8Z,11Z,14Z)/18:4(6Z,9Z,12Z,15Z)/22:6(4Z,7Z,10Z,13Z,16Z,19Z))	C63H94O6
positive	947.711	40.067	C63H94O6	3.47691	0.000124015	HMDB0055516	TG(18:4(6Z,9Z,12Z,15Z)/20:5(5Z,8Z,11Z,14Z,17Z)/22:5(7Z,10Z,13Z,16Z,19Z))	C63H94O6
positive	947.711	40.067	C63H94O6	3.47691	0.000124015	HMDB0055659	TG(20:4(8Z,11Z,14Z,17Z)/18:4(6Z,9Z,12Z,15Z)/22:6(4Z,7Z,10Z,13Z,16Z,19Z))	C63H94O6
positive	947.711	40.067	C63H94O6	3.47691	0.000124015	HMDB0055751	TG(20:5(5Z,8Z,11Z,14Z,17Z)/18:3(6Z,9Z,12Z)/22:6(4Z,7Z,10Z,13Z,16Z,19Z))	C63H94O6
positive	947.711	40.067	C63H94O6	3.47691	0.000124015	HMDB0055475	TG(18:4(6Z,9Z,12Z,15Z)/20:4(5Z,8Z,11Z,14Z)/22:6(4Z,7Z,10Z,13Z,16Z,19Z))	C63H94O6
positive	947.711	40.067	C63H94O6	3.47691	0.000124015	HMDB0055782	TG(20:5(5Z,8Z,11Z,14Z,17Z)/18:4(6Z,9Z,12Z,15Z)/22:5(7Z,10Z,13Z,16Z,19Z))	C63H94O6
positive	947.711	40.067	C63H94O6	3.47691	0.000124015	HMDB0055667	TG(20:4(8Z,11Z,14Z,17Z)/20:5(5Z,8Z,11Z,14Z,17Z)/20:5(5Z,8Z,11Z,14Z,17Z))	C63H94O6
positive	947.711	40.067	C63H94O6	3.47691	0.000124015	HMDB0055526	TG(18:4(6Z,9Z,12Z,15Z)/22:6(4Z,7Z,10Z,13Z,16Z,19Z)/20:4(8Z,11Z,14Z,17Z))	C63H94O6
positive	947.711	40.067	C63H94O6	3.47691	0.000124015	HMDB0055785	TG(20:5(5Z,8Z,11Z,14Z,17Z)/20:4(8Z,11Z,14Z,17Z)/20:5(5Z,8Z,11Z,14Z,17Z))	C63H94O6
positive	947.711	40.067	C63H94O6	3.47691	0.000124015	HMDB0055347	TG(18:3(9Z,12Z,15Z)/22:6(4Z,7Z,10Z,13Z,16Z,19Z)/20:5(5Z,8Z,11Z,14Z,17Z))	C63H94O6
positive	947.711	40.067	C63H94O6	3.47691	0.000124015	HMDB0055761	TG(20:5(5Z,8Z,11Z,14Z,17Z)/20:4(5Z,8Z,11Z,14Z)/20:5(5Z,8Z,11Z,14Z,17Z))	C63H94O6
positive	947.711	40.067	C63H94O6	3.47691	0.000124015	HMDB0054305	TG(20:4(5Z,8Z,11Z,14Z)/20:5(5Z,8Z,11Z,14Z,17Z)/20:5(5Z,8Z,11Z,14Z,17Z))	C63H94O6
positive	947.711	40.067	C63H94O6	3.47691	0.000124015	HMDB0053247	TG(18:3(6Z,9Z,12Z)/22:6(4Z,7Z,10Z,13Z,16Z,19Z)/20:5(5Z,8Z,11Z,14Z,17Z))	C63H94O6
positive	947.711	40.067	C63H94O6	3.47691	0.000124015	HMDB0055105	TG(22:5(4Z,7Z,10Z,13Z,16Z)/18:4(6Z,9Z,12Z,15Z)/20:5(5Z,8Z,11Z,14Z,17Z))	C63H94O6
positive	947.711	40.067	C63H94O6	3.47691	0.000124015	HMDB0055511	TG(18:4(6Z,9Z,12Z,15Z)/20:4(8Z,11Z,14Z,17Z)/22:6(4Z,7Z,10Z,13Z,16Z,19Z))	C63H94O6
positive	947.711	40.067	C63H94O6	3.47691	0.000124015	HMDB0054325	TG(20:4(5Z,8Z,11Z,14Z)/22:6(4Z,7Z,10Z,13Z,16Z,19Z)/18:4(6Z,9Z,12Z,15Z))	C63H94O6
positive	947.711	40.067	C63H94O6	3.47691	0.000124015	HMDB0010541	TG(20:5(5Z,8Z,11Z,14Z,17Z)/18:3(9Z,12Z,15Z)/22:6(4Z,7Z,10Z,13Z,16Z,19Z))	C63H94O6
positive	947.711	40.067	C63H94O6	3.47691	0.000124015	HMDB0055119	TG(22:5(4Z,7Z,10Z,13Z,16Z)/20:5(5Z,8Z,11Z,14Z,17Z)/18:4(6Z,9Z,12Z,15Z))	C63H94O6
negative	95.9884	0.91	H3NO3S	6.14303	0.0015735	HMDB0034830	Amidosulfonic acid	H3NO3S
negative	122.037	9.681	C6H5NO2	3.7317	4.27573e-07	HMDB0031713	2-Hydroxy-4-imino-2,5-cyclohexadienone	C6H5NO2
negative	122.037	9.681	C6H5NO2	3.7317	4.27573e-07	HMDB0001488	Nicotinic acid	C6H5NO2
negative	122.037	9.681	C6H5NO2	3.7317	4.27573e-07	HMDB0002243	Picolinic acid	C6H5NO2
negative	139.027	14.385	C7H8OS	3.58973	7.67732e-07	HMDB0032922	Kahweofuran	C7H8OS
negative	139.027	14.385	C7H8OS	3.58973	7.67732e-07	HMDB0041281	2-(Methylthio)phenol	C7H8OS
negative	139.027	14.385	C7H8OS	3.58973	7.67732e-07	HMDB0041502	2-Acetyl-3-methylthiophene	C7H8OS
negative	139.027	14.385	C7H8OS	3.58973	7.67732e-07	HMDB0033130	2-Acetyl-5-methylthiophene	C7H8OS
negative	139.027	14.385	C7H8OS	3.58973	7.67732e-07	HMDB0032571	2-Methoxybenzenethiol	C7H8OS
negative	139.027	14.385	C7H8OS	3.58973	7.67732e-07	HMDB0033159	2-Propanoylthiophene	C7H8OS
negative	145.053	18.467	C6H10O4	3.38954	2.02373e-08	HMDB0033837	Dimethyl succinate	C6H10O4
negative	145.053	18.467	C6H10O4	3.38954	2.02373e-08	HMDB0000858	Monomethyl glutaric acid	C6H10O4
negative	145.053	18.467	C6H10O4	3.38954	2.02373e-08	HMDB0000752	Methylglutaric acid	C6H10O4
negative	145.053	18.467	C6H10O4	3.38954	2.02373e-08	HMDB0002074	2,2-Dimethylsuccinic acid	C6H10O4
negative	145.053	18.467	C6H10O4	3.38954	2.02373e-08	HMDB0006900	(S)-2-Aceto-2-hydroxybutanoic acid	C6H10O4
negative	145.053	18.467	C6H10O4	3.38954	2.02373e-08	HMDB0000448	Adipic acid	C6H10O4
negative	145.053	18.467	C6H10O4	3.38954	2.02373e-08	HMDB0000422	2-Methylglutaric acid	C6H10O4
negative	173.03	0.797	C10H6O3	-1.73468	0.000858234	HMDB0030773	Juglone	C10H6O3
negative	173.03	0.797	C9H6N2S	-1.73468	0.000858234	HMDB0039638	Brassilexin	C9H6N2S
negative	173.03	0.797	C10H6O3	-1.73468	0.000858234	HMDB0030577	1-Oxo-1H-2-benzopyran-3-carboxaldehyde	C10H6O3
negative	180.078	33.718	C9H11NO3	2.1629	0.000718939	HMDB0001119	4-Hydroxy-4-(3-pyridyl)-butanoic acid	C9H11NO3
negative	180.078	33.718	C9H11NO3	2.1629	0.000718939	HMDB0006050	o-Tyrosine	C9H11NO3
negative	180.078	33.718	C9H11NO3	2.1629	0.000718939	HMDB0003831	Beta-Tyrosine	C9H11NO3
negative	180.078	33.718	C9H11NO3	2.1629	0.000718939	HMDB0000158	L-Tyrosine	C9H11NO3
negative	180.078	33.718	C9H11NO3	2.1629	0.000718939	HMDB0002184	L-Threo-3-Phenylserine	C9H11NO3
negative	194.094	34.551	C10H13NO3	1.86014	1.53008e-05	HMDB0041943	N-Acetyldopamine	C10H13NO3
negative	230.152	34.563	C10H21N3O3	2.97429	0.000401878	HMDB0001959	Gamma-Aminobutyryl-lysine	C10H21N3O3
negative	230.152	34.563	C11H21NO4	2.97429	0.000401878	HMDB0002013	Butyrylcarnitine	C11H21NO4
negative	230.152	34.563	C11H21NO4	2.97429	0.000401878	HMDB0000736	Isobutyryl-L-carnitine	C11H21NO4
negative	238.124	35.789	C16H17NO	4.569	3.33898e-05	HMDB0033525	2,4-Undecadiene-8,10-diynoic acid 2,3-dehydropiperidide	C16H17NO
negative	238.13	35.789	C16H17NO	4.53548	3.71027e-05	HMDB0033525	2,4-Undecadiene-8,10-diynoic acid 2,3-dehydropiperidide	C16H17NO
negative	240.075	37.084	C11H15NO3S	-2.19446	0.00181986	HMDB0040289	2-(Ethylsulfinylmethyl)phenyl methylcarbamate	C11H15NO3S
negative	240.075	37.084	C14H11NO3	-2.19446	0.00181986	HMDB0032175	N-Benzoylanthranilic acid	C14H11NO3
negative	240.075	37.084	C14H11NO3	-2.19446	0.00181986	HMDB0032085	Koeniginequinone A	C14H11NO3
negative	240.075	37.084	C14H11NO3	-2.19446	0.00181986	HMDB0030214	Mukonidine	C14H11NO3
negative	240.126	35.789	C9H15N5O3	4.5	0.00422738	HMDB0000787	Sapropterin	C9H15N5O3
negative	240.126	35.789	C9H15N5O3	4.5	0.00422738	HMDB0000027	Tetrahydrobiopterin	C9H15N5O3
negative	240.126	35.789	C13H20ClNO	4.5	0.00422738	HMDB0012227	Erythrohydrobupropion	C13H20ClNO
negative	242.187	35.513	C13H25NO3	5.61954	4.32238e-07	HMDB0013286	N-Undecanoylglycine	C13H25NO3
negative	242.188	35.765	C13H25NO3	3.78234	0.000182834	HMDB0013286	N-Undecanoylglycine	C13H25NO3
negative	242.188	36.297	C13H25NO3	-2.71	0.039835	HMDB0013286	N-Undecanoylglycine	C13H25NO3
negative	244.167	35.223	C11H23N3O3	7.51	3.39939e-08	HMDB0029132	Valyl-Lysine	C11H23N3O3
negative	244.167	35.223	C12H23NO4	7.51	3.39939e-08	HMDB0000378	2-Methylbutyroylcarnitine	C12H23NO4
negative	244.167	35.223	C12H23NO4	7.51	3.39939e-08	HMDB0000688	Isovalerylcarnitine	C12H23NO4
negative	244.167	35.223	C11H23N3O3	7.51	3.39939e-08	HMDB0028964	Lysyl-Valine	C11H23N3O3
negative	244.167	35.223	C12H23NO4	7.51	3.39939e-08	HMDB0013128	Valerylcarnitine	C12H23NO4
negative	244.167	35.223	C12H23NO4	7.51	3.39939e-08	HMDB0041993	Pivaloylcarnitine	C12H23NO4
negative	280.24	39.197	C17H31NO2	-2.15231	5.48838e-05	HMDB0032791	Methyl 15-cyanopentadecanoate	C17H31NO2
negative	280.24	39.197	C18H33O2	-2.15231	5.48838e-05	HMDB0002080	Petroselinic acid	C18H33O2
negative	298.252	38.229	C17H33NO3	-2.00198	3.87608e-05	HMDB0013300	Pentadecanoylglycine	C17H33NO3
negative	312.302	40.805	C18H39N3O	-1.84963	3.1253e-05	HMDB0034215	Solacaproine	C18H39N3O
negative	321.075	37.524	C11H18N2O5S2	-3.75	0.0138775	HMDB0038515	L-gamma-Glutamyl-S-allylthio-L-cysteine	C11H18N2O5S2
negative	321.075	37.524	C19H14O5	-3.75	0.0138775	HMDB0037110	4-(3,4-Dihydroxyphenyl)-2,3-dihydro-2,3-dihydroxy-1H-phenalen-1-one	C19H14O5
negative	326.118	37.93	C18H17NO5	-4.93546	2.63609e-06	HMDB0039502	N-(4-Hydroxycinnamoyl)tyrosine	C18H17NO5
negative	328.134	38.493	C18H19NO5	-2.48693	4.37762e-05	HMDB0032805	N-trans-Feruloyloctopamine	C18H19NO5
negative	333.093	38.021	C12H18N2O9	-2.05932	2.87251e-05	HMDB0029404	(S)-a-Amino-2,5-dihydro-5-oxo-4-isoxazolepropanoic acid N2-glucoside	C12H18N2O9
negative	345.093	37.927	C14H18O10	-2.19106	1.20722e-06	HMDB0039354	Methyl 6-O-galloyl-beta-D-glucopyranoside	C14H18O10
negative	347.108	38.506	C15H16N4O6	-1.51178	2.7982e-06	HMDB0001557	Riboflavin reduced	C15H16N4O6
negative	352.136	38.28	C20H19NO5	-4.55	0.0221403	HMDB0030265	2,2-Dimethyl(pyrano-5,6:3:4)-1,5-dihydroxy-6-methoxy-10-methylacridone	C20H19NO5
negative	352.136	38.28	C20H19NO5	-4.55	0.0221403	HMDB0030322	Papaveraldine	C20H19NO5
negative	352.136	38.28	C20H19NO5	-4.55	0.0221403	HMDB0003920	Protopine	C20H19NO5
negative	352.136	38.28	C20H19NO5	-4.55	0.0221403	HMDB0030375	Citracridone I	C20H19NO5
negative	352.136	38.28	C20H19NO5	-4.55	0.0221403	HMDB0033445	Honyumine	C20H19NO5
negative	356.166	39.363	C20H24ClN3O	-1.38971	0.0013547	HMDB0041339	5-Chloro-2-(3,5-di-tert-butyl-2-hydroxyphenyl)-2H-benzotriazole	C20H24ClN3O
negative	356.208	37.457	C25H27NO	2.72094	0.000276718	HMDB0013866	N-Desmethyltamoxifen	C25H27NO
negative	358.271	35.446	C19H37NO5	4.59519	8.96959e-07	HMDB0013164	2-Hydroxylauroylcarnitine	C19H37NO5
negative	359.108	38.388	C15H20O10	-1.5461	3.42059e-07	HMDB0000496	3-Methoxy-4-hydroxyphenylglycol glucuronide	C15H20O10
negative	359.108	38.388	C15H20O10	-1.5461	3.42059e-07	HMDB0035476	6-Methoxypolygoacetophenoside	C15H20O10
negative	366.08	36.676	C16H17NO9	2.49	0.00140468	HMDB0013118	Xanthurenate-8-O-beta-D-glucoside	C16H17NO9
negative	366.08	36.676	C16H17NO9	2.49	0.00140468	HMDB0038844	Zeanoside B	C16H17NO9
negative	367.142	39.229	C18H24O8	-2.64057	6.67237e-09	HMDB0039891	4-Hydroxy-3-prenylbenzoic acid glucoside	C18H24O8
negative	367.142	39.229	C18H24O8	-2.64057	6.67237e-09	HMDB0040895	Methyl (R)-9-hydroxy-10-undecene-5,7-diynoate glucoside	C18H24O8
negative	368.166	39.238	C21H23NO5	-1.59	5.25297e-07	HMDB0036765	Romucosine D	C21H23NO5
negative	368.166	39.238	C21H23NO5	-1.59	5.25297e-07	HMDB0033084	7-Hydroxydehydroglaucine	C21H23NO5
negative	370.181	39.647	C21H25NO5	-1.58347	8.10639e-08	HMDB0032226	N-[2-(3,4-Dimethoxyphenyl)ethyl]-3,4-dimethoxycinnamic acid amide	C21H25NO5
negative	370.181	39.752	C21H25NO5	-1.36342	9.42382e-06	HMDB0032226	N-[2-(3,4-Dimethoxyphenyl)ethyl]-3,4-dimethoxycinnamic acid amide	C21H25NO5
negative	373.116	38.863	C18H18N2O7	-1.14506	2.76573e-05	HMDB0012281	Portulacaxanthin II	C18H18N2O7
negative	373.116	38.863	C16H22O10	-1.14506	2.76573e-05	HMDB0034942	Geniposidic acid	C16H22O10
negative	375.122	38.86	C23H20O5	-1.13	1.94001e-06	HMDB0033932	Cinnatriacetin A	C23H20O5
negative	380.166	39.196	C16H23N5O6	-1.39468	0.000212872	HMDB0041369	cis-Zeatin 9-glucoside	C16H23N5O6
negative	380.166	39.196	C16H23N5O6	-1.39468	0.000212872	HMDB0012202	Cis-zeatin-9-N-glucoside	C16H23N5O6
negative	380.166	39.196	C16H23N5O6	-1.39468	0.000212872	HMDB0032000	Raphanatin	C16H23N5O6
negative	380.166	39.196	C16H23N5O6	-1.39468	0.000212872	HMDB0012201	Cis-zeatin-7-N-glucoside	C16H23N5O6
negative	380.166	39.196	C15H27NO10	-1.39468	0.000212872	HMDB0033965	(R)-Pantothenic acid 4-O-b-D-glucoside	C15H27NO10
negative	380.166	39.196	C16H23N5O6	-1.39468	0.000212872	HMDB0012203	Cis-zeatin-O-glucoside	C16H23N5O6
negative	380.187	39.568	C19H27NO7	-1.37306	1.33017e-07	HMDB0030328	Petasitenine	C19H27NO7
negative	382.182	39.565	C16H25N5O6	-1.38772	1.4502e-07	HMDB0012214	Dihydrozeatin-O-glucoside	C16H25N5O6
negative	382.182	39.565	C16H25N5O6	-1.38772	1.4502e-07	HMDB0012213	Dihydrozeatin-9-N-glucoside	C16H25N5O6
negative	382.182	39.565	C16H25N5O6	-1.38772	1.4502e-07	HMDB0012211	Dihydrozeatin-7-N-dihydrozeatin	C16H25N5O6
negative	383.185	39.565	C23H28O5	-1.37351	1.19301e-07	HMDB0038917	Armillarivin	C23H28O5
negative	383.185	39.565	C23H28O5	-1.37351	1.19301e-07	HMDB0031380	(6beta,7alpha,12beta,13beta)-7-Hydroxy-11,16-dioxo-8,14-apianadien-22,6-olide	C23H28O5
negative	384.197	40.127	C22H27NO5	-1.25537	2.01263e-07	HMDB0033032	Thalicpureine	C22H27NO5
negative	389.051	38.508	C11H19O13P	-1.31464	3.24979e-05	HMDB0006953	1-Phosphatidyl-D-myo-inositol	C11H19O13P
negative	389.156	39.748	C24H22O5	-1.08994	9.22978e-05	HMDB0035876	Mesuagin	C24H22O5
negative	389.156	39.748	C17H26O10	-1.08994	9.22978e-05	HMDB0037260	Todatriol glucoside	C17H26O10
negative	399.084	38.51	C20H16O9	-1.23771	0.000206756	HMDB0033287	Theaflagallin	C20H16O9
negative	403.171	40.103	C25H24O5	-1.24721	8.06525e-07	HMDB0030785	Mammeigin	C25H24O5
negative	411.113	38.359	C22H20O8	2.64166	9.30668e-05	HMDB0033341	Mollicellin C	C22H20O8
negative	430.202	38.746	C23H29NO7	-1.25765	9.36574e-05	HMDB0033337	Fusarin C	C23H29NO7
negative	440.259	41.456	C23H39NO5S	-1.63628	1.97153e-06	HMDB0002355	Leukotriene E3	C23H39NO5S
negative	443.366	39.371	C29H48O3	-5.64	0.0210945	HMDB0011662	3-beta-Hydroxy-4-beta-methyl-5-alpha-cholest-7-ene-4-alpha-carboxylate	C29H48O3
negative	443.366	39.371	C29H48O3	-5.64	0.0210945	HMDB0012165	4alpha-Carboxy-4beta-methyl-5alpha-cholesta-8-en-3beta-ol	C29H48O3
negative	443.366	39.371	C29H48O3	-5.64	0.0210945	HMDB0033633	(3beta,5alpha,6beta,22E,24R)-23-Methylergosta-7,22-diene-3,5,6-triol	C29H48O3
negative	443.366	39	C29H48O3	-5.64	0.0210945	HMDB0035804	Schleicherastatin 5	C29H48O3
negative	447.076	40.107	C24H16O9	-1.13056	0.000318242	HMDB0037323	2,3-Dihydro-5,5,7,7-tetrahydroxy-2-(4-hydroxyphenyl)[3,8-bi-4H-1-benzopyran]-4,4-dione	C24H16O9
negative	447.383	42.202	C29H52O3	2.39	1.44922e-05	HMDB0030014	(3beta,5alpha,6beta,24R)-Stigmastane-3,5,6-triol	C29H52O3
negative	457.224	35.367	C26H34O7	4.03	0.0229896	HMDB0034760	Hydroxystrobilurin D	C26H34O7
negative	457.224	35.367	C23H38O7S	4.03	0.0229896	HMDB0002504	3-Sulfodeoxycholic acid	C23H38O7S
negative	473.082	38.879	C22H18O12	3.99233	1.13713e-05	HMDB0002375	Chicoric acid	C22H18O12
negative	473.082	38.879	C22H18O12	3.99233	1.13713e-05	HMDB0033938	D-Chicoric acid	C22H18O12
negative	484.267	41.501	C23H39N3O8	-1.58	0.000320958	HMDB0041421	Sarcodon scabrosus Depsipeptide	C23H39N3O8
negative	561.452	40.268	C35H62O5	2.49938	1.68023e-08	HMDB0035898	Robustocin	C35H62O5
negative	561.452	40.268	C35H62O5	2.49938	1.68023e-08	HMDB0055975	DG(14:0/0:0/18:3n3)	C35H62O5
negative	561.452	40.268	C35H62O5	2.49938	1.68023e-08	HMDB0007298	DG(18:3(9Z,12Z,15Z)/14:0/0:0)	C35H62O5
negative	561.452	40.268	C35H62O5	2.49938	1.68023e-08	HMDB0007017	DG(14:0/18:3(6Z,9Z,12Z)/0:0)	C35H62O5
negative	561.452	40.268	C35H62O5	2.49938	1.68023e-08	HMDB0007018	DG(14:0/18:3(9Z,12Z,15Z)/0:0)	C35H62O5
negative	561.452	40.268	C35H62O5	2.49938	1.68023e-08	HMDB0055968	DG(14:0/0:0/18:3n6)	C35H62O5
negative	561.452	40.268	C35H62O5	2.49938	1.68023e-08	HMDB0007241	DG(18:2(9Z,12Z)/14:1(9Z)/0:0)	C35H62O5
negative	561.452	40.268	C35H62O5	2.49938	1.68023e-08	HMDB0007269	DG(18:3(6Z,9Z,12Z)/14:0/0:0)	C35H62O5
negative	561.452	40.268	C35H62O5	2.49938	1.68023e-08	HMDB0007045	DG(14:1(9Z)/18:2(9Z,12Z)/0:0)	C35H62O5
negative	563.069	37.596	C16H26N2O16P2	2.58524	0.000151046	HMDB0001328	dTDP-D-glucose	C16H26N2O16P2
negative	563.069	37.596	C16H26N2O16P2	2.58524	0.000151046	HMDB0006876	dTDP-D-galactose	C16H26N2O16P2
negative	563.451	40.268	C38H60O3	2.49884	1.75935e-08	HMDB0011661	2-Octaprenyl-3-methyl-6-methoxy-1,4-benzoquinol	C38H60O3
negative	567.373	38.936	C35H52O6	-1.45208	0.000989349	HMDB0038387	33-Deoxy-33-hydroperoxyfurohyperforin	C35H52O6
negative	571.481	40.264	C37H64O4	1.72	5.29272e-05	HMDB0029792	Dieporeticenin	C37H64O4
negative	575.467	40.601	C36H64O5	4.40556	8.84574e-07	HMDB0056144	DG(14:1n5/0:0/20:2n6)	C36H64O5
negative	575.467	40.601	C36H64O5	4.40556	8.84574e-07	HMDB0007076	DG(15:0/18:3(9Z,12Z,15Z)/0:0)	C36H64O5
negative	575.467	40.601	C36H64O5	4.40556	8.84574e-07	HMDB0056142	DG(14:1n5/0:0/18:2n6)	C36H64O5
negative	575.467	40.601	C36H64O5	4.40556	8.84574e-07	HMDB0007271	DG(18:3(6Z,9Z,12Z)/15:0/0:0)	C36H64O5
negative	575.467	40.601	C36H64O5	4.40556	8.84574e-07	HMDB0007075	DG(15:0/18:3(6Z,9Z,12Z)/0:0)	C36H64O5
negative	575.467	40.601	C36H64O5	4.40556	8.84574e-07	HMDB0055996	DG(15:0/0:0/18:3n6)	C36H64O5
negative	575.467	40.601	C36H64O5	4.40556	8.84574e-07	HMDB0007300	DG(18:3(9Z,12Z,15Z)/15:0/0:0)	C36H64O5
negative	575.467	40.601	C36H64O5	4.40556	8.84574e-07	HMDB0056003	DG(15:0/0:0/18:3n3)	C36H64O5
negative	577.483	41.63	C36H66O5	2.49805	1.10384e-07	HMDB0007074	DG(15:0/18:2(9Z,12Z)/0:0)	C36H66O5
negative	577.483	41.63	C36H66O5	2.49805	1.10384e-07	HMDB0055969	DG(14:0/0:0/20:2n6)	C36H66O5
negative	577.483	41.63	C36H66O5	2.49805	1.10384e-07	HMDB0007242	DG(18:2(9Z,12Z)/15:0/0:0)	C36H66O5
negative	577.483	41.63	C36H66O5	2.49805	1.10384e-07	HMDB0055967	DG(14:0/0:0/18:2n6)	C36H66O5
negative	585.496	39.239	C38H66O4	-1.37281	0.000149798	HMDB0038713	Erythrinasinate A	C38H66O4
negative	589.483	41.711	C37H66O5	2.04361	1.17594e-07	HMDB0007415	DG(20:2(11Z,14Z)/14:1(9Z)/0:0)	C37H66O5
negative	589.483	41.711	C37H66O5	2.04361	1.17594e-07	HMDB0007301	DG(18:3(9Z,12Z,15Z)/16:0/0:0)	C37H66O5
negative	589.483	41.711	C37H66O5	2.04361	1.17594e-07	HMDB0007104	DG(16:0/18:3(6Z,9Z,12Z)/0:0)	C37H66O5
negative	589.483	41.711	C37H66O5	2.04361	1.17594e-07	HMDB0007472	DG(20:3(8Z,11Z,14Z)/14:0/0:0)	C37H66O5
negative	589.483	41.711	C37H66O5	2.04361	1.17594e-07	HMDB0055970	DG(14:0/0:0/20:3n6)	C37H66O5
negative	589.483	41.711	C37H66O5	2.04361	1.17594e-07	HMDB0007105	DG(16:0/18:3(9Z,12Z,15Z)/0:0)	C37H66O5
negative	589.483	41.711	C37H66O5	2.04361	1.17594e-07	HMDB0007051	DG(14:1(9Z)/20:2(11Z,14Z)/0:0)	C37H66O5
negative	589.483	41.711	C37H66O5	2.04361	1.17594e-07	HMDB0007244	DG(18:2(9Z,12Z)/16:1(9Z)/0:0)	C37H66O5
negative	589.483	41.711	C37H66O5	2.04361	1.17594e-07	HMDB0007272	DG(18:3(6Z,9Z,12Z)/16:0/0:0)	C37H66O5
negative	589.483	41.711	C37H66O5	2.04361	1.17594e-07	HMDB0007132	DG(16:1(9Z)/18:2(9Z,12Z)/0:0)	C37H66O5
negative	589.483	41.711	C37H66O5	2.04361	1.17594e-07	HMDB0007443	DG(20:3(5Z,8Z,11Z)/14:0/0:0)	C37H66O5
negative	589.483	41.711	C37H66O5	2.04361	1.17594e-07	HMDB0007023	DG(14:0/20:3(5Z,8Z,11Z)/0:0)	C37H66O5
negative	589.483	41.711	C37H66O5	2.04361	1.17594e-07	HMDB0056030	DG(16:0/0:0/18:3n3)	C37H66O5
negative	589.483	41.711	C37H66O5	2.04361	1.17594e-07	HMDB0056023	DG(16:0/0:0/18:3n6)	C37H66O5
negative	589.483	41.711	C37H66O5	2.04361	1.17594e-07	HMDB0007024	DG(14:0/20:3(8Z,11Z,14Z)/0:0)	C37H66O5
negative	589.483	41.711	C37H66O5	2.04361	1.17594e-07	HMDB0055964	DG(14:0/0:0/20:3n9)	C37H66O5
negative	595.512	42.213	C40H68O3	2.03	0.000992326	HMDB0034510	Erythrodiol 3-decanoate	C40H68O3
negative	605.477	40.089	C37H66O6	1.83	0.000398037	HMDB0037117	Neoannonin B	C37H66O6
negative	605.477	40.089	C37H66O6	1.83	0.000398037	HMDB0031886	Rollidecin D	C37H66O6
negative	605.477	40.089	C37H66O6	1.83	0.000398037	HMDB0034967	cis-Reticulatacin-10-one	C37H66O6
negative	605.477	40.089	C37H66O6	1.83	0.000398037	HMDB0029959	Asiminenin A	C37H66O6
negative	605.477	40.089	C37H66O6	1.83	0.000398037	HMDB0030940	Squamocin L	C37H66O6
negative	605.478	40.379	C37H66O6	2.07	0.000759918	HMDB0037117	Neoannonin B	C37H66O6
negative	605.478	40.379	C37H66O6	2.07	0.000759918	HMDB0031886	Rollidecin D	C37H66O6
negative	605.478	40.379	C37H66O6	2.07	0.000759918	HMDB0034967	cis-Reticulatacin-10-one	C37H66O6
negative	605.478	40.379	C37H66O6	2.07	0.000759918	HMDB0029959	Asiminenin A	C37H66O6
negative	605.478	40.379	C37H66O6	2.07	0.000759918	HMDB0030940	Squamocin L	C37H66O6
negative	653.52	42.927	C42H70O5	-1.11116	0.000418423	HMDB0056317	DG(20:2n6/0:0/20:4n3)	C42H70O5
negative	653.52	42.927	C42H70O5	-1.11116	0.000418423	HMDB0056292	DG(18:2n6/0:0/20:4n3)	C42H70O5
negative	653.52	42.927	C42H70O5	-1.11116	0.000418423	HMDB0056311	DG(20:2n6/0:0/20:4n6)	C42H70O5
negative	653.52	42.927	C42H70O5	-1.11116	0.000418423	HMDB0056286	DG(18:2n6/0:0/20:4n6)	C42H70O5
negative	1003.78	40.59	C67H104O6	3.82347	1.2778e-05	HMDB0054311	TG(20:4(5Z,8Z,11Z,14Z)/22:5(7Z,10Z,13Z,16Z,19Z)/22:4(7Z,10Z,13Z,16Z))	C67H104O6
negative	1003.78	40.59	C67H104O6	3.82347	1.2778e-05	HMDB0054874	TG(22:4(7Z,10Z,13Z,16Z)/20:5(5Z,8Z,11Z,14Z,17Z)/22:4(7Z,10Z,13Z,16Z))	C67H104O6
negative	1003.78	40.59	C67H104O6	3.82347	1.2778e-05	HMDB0050849	TG(20:1(11Z)/22:6(4Z,7Z,10Z,13Z,16Z,19Z)/22:6(4Z,7Z,10Z,13Z,16Z,19Z))	C67H104O6
negative	1003.78	40.59	C67H104O6	3.82347	1.2778e-05	HMDB0054887	TG(22:4(7Z,10Z,13Z,16Z)/22:5(7Z,10Z,13Z,16Z,19Z)/20:4(8Z,11Z,14Z,17Z))	C67H104O6
negative	1003.78	40.59	C67H104O6	3.82347	1.2778e-05	HMDB0055058	TG(22:5(4Z,7Z,10Z,13Z,16Z)/20:3n6/22:5(7Z,10Z,13Z,16Z,19Z))	C67H104O6
negative	1003.78	40.59	C67H104O6	3.82347	1.2778e-05	HMDB0055080	TG(22:5(4Z,7Z,10Z,13Z,16Z)/22:4(7Z,10Z,13Z,16Z)/20:4(8Z,11Z,14Z,17Z))	C67H104O6
negative	1003.78	40.59	C67H104O6	3.82347	1.2778e-05	HMDB0055915	TG(22:6(4Z,7Z,10Z,13Z,16Z,19Z)/20:1(11Z)/22:6(4Z,7Z,10Z,13Z,16Z,19Z))	C67H104O6
negative	1003.78	40.59	C67H104O6	3.82347	1.2778e-05	HMDB0054609	TG(22:2(13Z,16Z)/20:5(5Z,8Z,11Z,14Z,17Z)/22:6(4Z,7Z,10Z,13Z,16Z,19Z))	C67H104O6
negative	1003.78	40.59	C67H104O6	3.82347	1.2778e-05	HMDB0051365	TG(20:3(5Z,8Z,11Z)/22:5(7Z,10Z,13Z,16Z,19Z)/22:5(4Z,7Z,10Z,13Z,16Z))	C67H104O6
negative	1003.78	40.59	C67H104O6	3.82347	1.2778e-05	HMDB0053626	TG(20:2n6/22:5(7Z,10Z,13Z,16Z,19Z)/22:6(4Z,7Z,10Z,13Z,16Z,19Z))	C67H104O6
negative	1003.78	40.59	C67H104O6	3.82347	1.2778e-05	HMDB0051280	TG(20:3(5Z,8Z,11Z)/22:5(4Z,7Z,10Z,13Z,16Z)/22:5(7Z,10Z,13Z,16Z,19Z))	C67H104O6
negative	1003.78	40.59	C67H104O6	3.82347	1.2778e-05	HMDB0053921	TG(20:3n6/22:5(4Z,7Z,10Z,13Z,16Z)/22:5(4Z,7Z,10Z,13Z,16Z))	C67H104O6
negative	1003.78	40.59	C67H104O6	3.82347	1.2778e-05	HMDB0051263	TG(20:3(5Z,8Z,11Z)/22:4(7Z,10Z,13Z,16Z)/22:6(4Z,7Z,10Z,13Z,16Z,19Z))	C67H104O6
negative	1003.78	40.59	C67H104O6	3.82347	1.2778e-05	HMDB0053915	TG(20:3n6/22:4(7Z,10Z,13Z,16Z)/22:6(4Z,7Z,10Z,13Z,16Z,19Z))	C67H104O6
negative	1003.78	40.59	C67H104O6	3.82347	1.2778e-05	HMDB0055051	TG(22:5(4Z,7Z,10Z,13Z,16Z)/20:2n6/22:6(4Z,7Z,10Z,13Z,16Z,19Z))	C67H104O6
negative	1003.78	40.59	C67H104O6	3.82347	1.2778e-05	HMDB0053992	TG(20:3n6/22:6(4Z,7Z,10Z,13Z,16Z,19Z)/22:4(7Z,10Z,13Z,16Z))	C67H104O6
negative	1003.78	40.59	C67H104O6	3.82347	1.2778e-05	HMDB0054866	TG(22:4(7Z,10Z,13Z,16Z)/20:4(8Z,11Z,14Z,17Z)/22:5(4Z,7Z,10Z,13Z,16Z))	C67H104O6
negative	1003.78	40.59	C67H104O6	3.82347	1.2778e-05	HMDB0053926	TG(20:3n6/22:5(4Z,7Z,10Z,13Z,16Z)/22:5(7Z,10Z,13Z,16Z,19Z))	C67H104O6
negative	1003.78	40.59	C67H104O6	3.82347	1.2778e-05	HMDB0053986	TG(20:3n6/22:5(7Z,10Z,13Z,16Z,19Z)/22:5(7Z,10Z,13Z,16Z,19Z))	C67H104O6
negative	1003.78	40.59	C67H104O6	3.82347	1.2778e-05	HMDB0054256	TG(20:4(5Z,8Z,11Z,14Z)/22:5(4Z,7Z,10Z,13Z,16Z)/22:4(7Z,10Z,13Z,16Z))	C67H104O6
negative	1003.78	40.59	C67H104O6	3.82347	1.2778e-05	HMDB0055858	TG(22:5(7Z,10Z,13Z,16Z,19Z)/20:3n6/22:5(7Z,10Z,13Z,16Z,19Z))	C67H104O6
negative	1003.78	40.59	C67H104O6	3.82347	1.2778e-05	HMDB0054246	TG(20:4(5Z,8Z,11Z,14Z)/22:4(7Z,10Z,13Z,16Z)/22:5(4Z,7Z,10Z,13Z,16Z))	C67H104O6
negative	1003.78	40.59	C67H104O6	3.82347	1.2778e-05	HMDB0054755	TG(22:4(7Z,10Z,13Z,16Z)/20:3(5Z,8Z,11Z)/22:6(4Z,7Z,10Z,13Z,16Z,19Z))	C67H104O6
negative	1003.78	40.59	C67H104O6	3.82347	1.2778e-05	HMDB0053561	TG(20:2n6/22:5(4Z,7Z,10Z,13Z,16Z)/22:6(4Z,7Z,10Z,13Z,16Z,19Z))	C67H104O6
negative	1003.78	40.59	C67H104O6	3.82347	1.2778e-05	HMDB0053981	TG(20:3n6/22:5(7Z,10Z,13Z,16Z,19Z)/22:5(4Z,7Z,10Z,13Z,16Z))	C67H104O6
negative	1003.78	40.59	C67H104O6	3.82347	1.2778e-05	HMDB0055840	TG(22:5(7Z,10Z,13Z,16Z,19Z)/20:3(5Z,8Z,11Z)/22:5(7Z,10Z,13Z,16Z,19Z))	C67H104O6
negative	1003.78	40.59	C67H104O6	3.82347	1.2778e-05	HMDB0054842	TG(22:4(7Z,10Z,13Z,16Z)/22:5(4Z,7Z,10Z,13Z,16Z)/20:4(8Z,11Z,14Z,17Z))	C67H104O6
negative	1003.78	40.59	C67H104O6	3.82347	1.2778e-05	HMDB0055053	TG(22:5(4Z,7Z,10Z,13Z,16Z)/20:3n6/22:5(4Z,7Z,10Z,13Z,16Z))	C67H104O6
negative	1003.78	40.59	C67H104O6	3.82347	1.2778e-05	HMDB0054834	TG(22:4(7Z,10Z,13Z,16Z)/22:4(7Z,10Z,13Z,16Z)/20:5(5Z,8Z,11Z,14Z,17Z))	C67H104O6
negative	1003.78	40.59	C67H104O6	3.82347	1.2778e-05	HMDB0053633	TG(20:2n6/22:6(4Z,7Z,10Z,13Z,16Z,19Z)/22:5(4Z,7Z,10Z,13Z,16Z))	C67H104O6
negative	1003.78	40.59	C67H104O6	3.82347	1.2778e-05	HMDB0054809	TG(22:4(7Z,10Z,13Z,16Z)/20:3n6/22:6(4Z,7Z,10Z,13Z,16Z,19Z))	C67H104O6
negative	1003.78	40.59	C67H104O6	3.82347	1.2778e-05	HMDB0055005	TG(22:5(4Z,7Z,10Z,13Z,16Z)/20:3(5Z,8Z,11Z)/22:5(4Z,7Z,10Z,13Z,16Z))	C67H104O6
negative	1003.78	40.59	C67H104O6	3.82347	1.2778e-05	HMDB0054812	TG(22:4(7Z,10Z,13Z,16Z)/20:4(5Z,8Z,11Z,14Z)/22:5(4Z,7Z,10Z,13Z,16Z))	C67H104O6
negative	1003.78	40.59	C67H104O6	3.82347	1.2778e-05	HMDB0055643	TG(20:4(8Z,11Z,14Z,17Z)/22:4(7Z,10Z,13Z,16Z)/22:5(7Z,10Z,13Z,16Z,19Z))	C67H104O6
negative	1003.78	40.59	C67H104O6	3.82347	1.2778e-05	HMDB0051382	TG(20:3(5Z,8Z,11Z)/22:6(4Z,7Z,10Z,13Z,16Z,19Z)/22:4(7Z,10Z,13Z,16Z))	C67H104O6
negative	1003.78	40.59	C67H104O6	3.82347	1.2778e-05	HMDB0051275	TG(20:3(5Z,8Z,11Z)/22:5(4Z,7Z,10Z,13Z,16Z)/22:5(4Z,7Z,10Z,13Z,16Z))	C67H104O6
negative	1003.78	40.59	C67H104O6	3.82347	1.2778e-05	HMDB0055856	TG(22:5(7Z,10Z,13Z,16Z,19Z)/20:2n6/22:6(4Z,7Z,10Z,13Z,16Z,19Z))	C67H104O6
negative	1003.78	40.59	C67H104O6	3.82347	1.2778e-05	HMDB0054871	TG(22:4(7Z,10Z,13Z,16Z)/20:4(8Z,11Z,14Z,17Z)/22:5(7Z,10Z,13Z,16Z,19Z))	C67H104O6
negative	1003.78	40.59	C67H104O6	3.82347	1.2778e-05	HMDB0051370	TG(20:3(5Z,8Z,11Z)/22:5(7Z,10Z,13Z,16Z,19Z)/22:5(7Z,10Z,13Z,16Z,19Z))	C67H104O6
negative	1003.78	40.59	C67H104O6	3.82347	1.2778e-05	HMDB0054817	TG(22:4(7Z,10Z,13Z,16Z)/20:4(5Z,8Z,11Z,14Z)/22:5(7Z,10Z,13Z,16Z,19Z))	C67H104O6
negative	1003.78	40.59	C67H104O6	3.82347	1.2778e-05	HMDB0054627	TG(22:2(13Z,16Z)/22:6(4Z,7Z,10Z,13Z,16Z,19Z)/20:5(5Z,8Z,11Z,14Z,17Z))	C67H104O6
negative	1003.78	40.59	C67H104O6	3.82347	1.2778e-05	HMDB0054251	TG(20:4(5Z,8Z,11Z,14Z)/22:4(7Z,10Z,13Z,16Z)/22:5(7Z,10Z,13Z,16Z,19Z))	C67H104O6
negative	1003.78	40.59	C67H104O6	3.82347	1.2778e-05	HMDB0053638	TG(20:2n6/22:6(4Z,7Z,10Z,13Z,16Z,19Z)/22:5(7Z,10Z,13Z,16Z,19Z))	C67H104O6
negative	1003.78	40.59	C67H104O6	3.82347	1.2778e-05	HMDB0055767	TG(20:5(5Z,8Z,11Z,14Z,17Z)/22:2(13Z,16Z)/22:6(4Z,7Z,10Z,13Z,16Z,19Z))	C67H104O6
negative	1003.78	40.59	C67H104O6	3.82347	1.2778e-05	HMDB0055010	TG(22:5(4Z,7Z,10Z,13Z,16Z)/20:3(5Z,8Z,11Z)/22:5(7Z,10Z,13Z,16Z,19Z))	C67H104O6
