# Supplementary material for: Revealing Metabolic Perturbation Following Heavy Methamphetamine Abuse by Human Hair Metabolomics and Network Analysis
Source: Int J Mol Sci. 2020 Aug 21;21(17):6041. doi: 10.3390/ijms21176041 (PMC7503996; doi:10.3390/ijms21176041)
Supplement: Supplementary file 1 [file ijms-21-06041-s001.zip › Supplementary material_3.xlsx]

## Sheet: Sheet1
GeneSet	Protein	Accession GI	Gene Symbol (Human)
Peroxisome	acyl-CoA thioesterase 8 [Homo sapiens]	34577075	ACOT8
Peroxisome	peroxisomal biogenesis factor 5 [Homo sapiens]	14714929	PEX5
Peroxisome	2-hydroxyacyl-CoA lyase 1 [Homo sapiens]	12804441	HACL1
Peroxisome	polyamine oxidase [Homo sapiens]	21618545	PAOX
Glycosphingolipid biosynthesis - lacto and neolacto series	beta-1,3-galactosyltransferase 5 [Homo sapiens]	38045971	B3GALT5
Glycosphingolipid biosynthesis - lacto and neolacto series	N-acetyllactosaminide beta-1,3-N-acetylglucosaminyltransferase 3 [Homo sapiens]	92091604	B3GNT3
Glycosphingolipid biosynthesis - lacto and neolacto series	alpha 1,4-galactosyltransferase [Homo sapiens]	37726541	A4GALT
Glycine, serine and threonine metabolism	serine hydroxymethyltransferase 2 [Homo sapiens]	21619733	SHMT2
Glycine, serine and threonine metabolism	serine hydroxymethyltransferase 1 [Homo sapiens]	24047302	SHMT1
Glycine, serine and threonine metabolism	glycine N-methyltransferase [Homo sapiens]	8671582	GNMT
Glycine, serine and threonine metabolism	sarcosine dehydrogenase	5902974	SARDH
Sphingolipid metabolism	sphingomyelin phosphodiesterase 3 [Homo sapiens]	8923946	SMPD3
Sphingolipid metabolism	sphingomyelin phosphodiesterase 2 [Homo sapiens]	92859618	SMPD2
Sphingolipid metabolism	sphingomyelin phosphodiesterase 4 [Homo sapiens]	169125668	SMPD4
Cysteine and methionine metabolism	betaine--homocysteine S-methyltransferase 2 [Homo sapiens]	11907831	BHMT2
Cysteine and methionine metabolism	5-methyltetrahydrofolate-homocysteine methyltransferase [Homo sapiens]	223460110	MTR
Cysteine and methionine metabolism	betaine--homocysteine S-methyltransferase [Homo sapiens]	157266337	BHMT
Glycerophospholipid metabolism	acyl-protein thioesterase 2 [Homo sapiens]	9966764	LYPLA2
Glycerophospholipid metabolism	acyl-protein thioesterase 1 [Homo sapiens]	9965372	LYPLA1
Glycerophospholipid metabolism	phospholipase A2 group IIC [Homo sapiens]	300669681	PLA2G2C
Glycerophospholipid metabolism	phospholipase A2 group XV [Homo sapiens]	38566286	PLA2G15
Pentose and glucuronate interconversions, Drug metabolism - other enzymes	UDP glucuronosyltransferase 2 family, polypeptide B4 [Homo sapiens]	20070776	UGT2B4
Pentose and glucuronate interconversions, Drug metabolism - other enzymes	glucuronidase beta [Homo sapiens]	51094483	GUSB
Pentose and glucuronate interconversions, Drug metabolism - other enzymes	UDP glucuronosyltransferase 2 family, polypeptide B7 [Homo sapiens]	21411302	UGT2B7
Ether lipid metabolism	Phospholipase A2, group XIIB [Homo sapiens]	85567417	PLA2G12B
Ether lipid metabolism	phospholipase A2, group VII [Homo sapiens]	146045362	PLA2G7
Ether lipid metabolism	platelet-activating factor acetylhydrolase IB subunit gamma [Homo sapiens]	4505587	PAFAH1B3
Ether lipid metabolism	platelet-activating factor acetylhydrolase 2 [Homo sapiens]	1765864	PAFAH2
